# Supplementary material for: Fecal Microbiota Transplantation Relieves Gastrointestinal and Autism Symptoms by Improving the Gut Microbiota in an Open-Label Study
Source: Front Cell Infect Microbiol. 2021 Oct 19;11:759435. doi: 10.3389/fcimb.2021.759435 (PMC8560686; doi:10.3389/fcimb.2021.759435)
Supplement: Supplementary file 1 [file DataSheet_1.zip]

Archive with 92 entries (80 files):
- raw data/
- raw data/Figure 1/
- raw data/Figure 1/figure 1.jpg
- raw data/Figure 1/figure 1.tif
- raw data/Figure 2/
- raw data/Figure 2/CARS+CBCL+ABC+SAS/
- raw data/Figure 2/CARS+CBCL+ABC+SAS/ABC-Oral statistics.tif.doc
- raw data/Figure 2/CARS+CBCL+ABC+SAS/ABC-Rectal statistics.tif.doc
- raw data/Figure 2/CARS+CBCL+ABC+SAS/ABC.tif
- raw data/Figure 2/CARS+CBCL+ABC+SAS/CARS+CBCL+ABC+SASstatistics.pzf
- raw data/Figure 2/CARS+CBCL+ABC+SAS/CARS+CBCL+ABC+SASstatistics.xls
- raw data/Figure 2/CARS+CBCL+ABC+SAS/CARS-Oral statistics.tif.doc
- raw data/Figure 2/CARS+CBCL+ABC+SAS/CARS-Rectal statistics.tif.doc
- raw data/Figure 2/CARS+CBCL+ABC+SAS/CARS.tif
- raw data/Figure 2/CARS+CBCL+ABC+SAS/CBCL-Oral statistics.tif.doc
- raw data/Figure 2/CARS+CBCL+ABC+SAS/CBCL-Rectal statistics.tif.doc
- raw data/Figure 2/CARS+CBCL+ABC+SAS/CBCL.tif
- raw data/Figure 2/CARS+CBCL+ABC+SAS/SAS-Oral statistics.tif.doc
- raw data/Figure 2/CARS+CBCL+ABC+SAS/SAS-Rectal statistics.tif.doc
- raw data/Figure 2/CARS+CBCL+ABC+SAS/SAS.tif
- raw data/Figure 2/figure 2-1.jpg
- raw data/Figure 2/figure 2.jpg
- raw data/Figure 2/figure 2.tif
- raw data/Figure 2/GSRS/
- raw data/Figure 2/GSRS/GSRS statistics.xls
- raw data/Figure 2/GSRS/GSRS subgroup-Abdominal Pain statistics.doc
- raw data/Figure 2/GSRS/GSRS subgroup-Constipation statistics.doc
- raw data/Figure 2/GSRS/GSRS subgroup-Diarrhea statistics.doc
- raw data/Figure 2/GSRS/GSRS subgroup-Indigestion statistics.doc
- raw data/Figure 2/GSRS/GSRS subgroup-Reflux statistics.doc
- raw data/Figure 2/GSRS/GSRS subgroup.tif
- raw data/Figure 2/GSRS/GSRS+GSRS subgroup statistics.pzf
- raw data/Figure 2/GSRS/GSRS-Oral statistics.doc
- raw data/Figure 2/GSRS/GSRS-Rectal statistics.doc
- raw data/Figure 2/GSRS/GSRS.tif
- raw data/Figure 3/
- raw data/Figure 3/5-HT/
- raw data/Figure 3/5-HT+DA+GABA.pzf
- raw data/Figure 3/5-HT/5-HT control  vs week 0.doc
- raw data/Figure 3/5-HT/5-HT Oral-week 0, 4, 8, 12.doc
- raw data/Figure 3/5-HT/5-HT Rectal-week 0, 4, 8, 12.doc
- raw data/Figure 3/5-HT/5-HT.tif
- raw data/Figure 3/5-HT/5-HT.xlsx
- raw data/Figure 3/DA/
- raw data/Figure 3/DA/DA control  vs week 0.doc
- raw data/Figure 3/DA/DA Oral-week 0, 4, 8, 12.doc
- raw data/Figure 3/DA/DA Rectal-week 0, 4, 8, 12.doc
- raw data/Figure 3/DA/DA.tif
- raw data/Figure 3/DA/DA.xlsx
- raw data/Figure 3/figure 3.jpg
- raw data/Figure 3/figure 3.tif
- raw data/Figure 3/GABA/
- raw data/Figure 3/GABA/GABA control  vs week 0.doc
- raw data/Figure 3/GABA/GABA Oral-week 0, 4, 8, 12.doc
- raw data/Figure 3/GABA/GABA Rectal-week 0, 4, 8, 12.doc
- raw data/Figure 3/GABA/GABA.tif
- raw data/Figure 3/GABA/GABA.xlsx
- raw data/final_sample_data_tablel.xlsx
- raw data/Table 1-3/
- raw data/Table 1-3/Table 1 demographics statistics/
- raw data/Table 1-3/Table 1 demographics statistics/BMI▓ε╥∞═│╝╞.doc
- raw data/Table 1-3/Table 1 demographics statistics/BMI▓ε╥∞═│╝╞.xls
- raw data/Table 1-3/Table 1 demographics statistics/Carbohydrate  consumption▓ε╥∞═│╝╞.doc
- raw data/Table 1-3/Table 1 demographics statistics/Carbohydrate  consumption▓ε╥∞═│╝╞.xls
- raw data/Table 1-3/Table 1 demographics statistics/Fat consumption▓ε╥∞═│╝╞.doc
- raw data/Table 1-3/Table 1 demographics statistics/Fat consumption▓ε╥∞═│╝╞.xls
- raw data/Table 1-3/Table 1 demographics statistics/Food allergy▓ε╥∞═│╝╞.doc
- raw data/Table 1-3/Table 1 demographics statistics/Food allergy▓ε╥∞═│╝╞.xls
- raw data/Table 1-3/Table 1 demographics statistics/Oral antibiotic use ▓ε╥∞═│╝╞.doc
- raw data/Table 1-3/Table 1 demographics statistics/Oral antibiotic use ▓ε╥∞═│╝╞.xls
- raw data/Table 1-3/Table 1 demographics statistics/Protein consumption▓ε╥∞═│╝╞.doc
- raw data/Table 1-3/Table 1 demographics statistics/Protein consumption▓ε╥∞═│╝╞.xls
- raw data/Table 1-3/Table 1 demographics statistics/─Ω┴Σ▓ε╥∞═│╝╞.doc
- raw data/Table 1-3/Table 1 demographics statistics/─Ω┴Σ▓ε╥∞═│╝╞.xls
- raw data/Table 1-3/Table 2 bristol score statistics/
- raw data/Table 1-3/Table 2 bristol score statistics/Abnormal - Oral 0 vs 12.doc
- raw data/Table 1-3/Table 2 bristol score statistics/Abnormal - Oral 0 vs 4.doc
- raw data/Table 1-3/Table 2 bristol score statistics/Abnormal - Rectal 0 vs 12.doc
- raw data/Table 1-3/Table 2 bristol score statistics/Abnormal - Rectal 0 vs 4.doc
- raw data/Table 1-3/Table 2 bristol score statistics/No stool - Oral 0 vs 12.doc
- raw data/Table 1-3/Table 2 bristol score statistics/No stool - Oral 0 vs 4.doc
- raw data/Table 1-3/Table 2 bristol score statistics/No stool - Rectal 0 vs 12.doc
- raw data/Table 1-3/Table 2 bristol score statistics/No stool - Rectal 0 vs 4.doc
- raw data/Table 1-3/Table 2 bristol score statistics/Type1,2 - Oal 0 vs 12.doc
- raw data/Table 1-3/Table 2 bristol score statistics/Type1,2 - Oal 0 vs 4.doc
- raw data/Table 1-3/Table 2 bristol score statistics/Type1,2 - Rectal 0 vs 12.doc
- raw data/Table 1-3/Table 2 bristol score statistics/Type1,2 - Rectal 0 vs 4.doc
- raw data/Table 1-3/Table 2 bristol score statistics/Type6,7 - Rectal 0 vs 12.doc
- raw data/Table 1-3/Table 2 bristol score statistics/Type6,7 - Rectal 0 vs 4.doc
- raw data/Table 1-3/Table 2 bristol score statistics/Type6,7- Oral 0 vs 12.doc
- raw data/Table 1-3/Table 2 bristol score statistics/Type6,7- Oral 0 vs 4.doc
- raw data/Table 1-3/Table1-3.docx
