# Supplementary material for: Fecal Microbiota Transplantation Relieves Gastrointestinal and Autism Symptoms by Improving the Gut Microbiota in an Open-Label Study
Source: Front Cell Infect Microbiol. 2021 Oct 19;11:759435. doi: 10.3389/fcimb.2021.759435 (PMC8560686; doi:10.3389/fcimb.2021.759435)
Supplement: Supplementary file 1 [file DataSheet_1.zip › raw data/Figure 2/CARS+CBCL+ABC+SAS/CARS+CBCL+ABC+SASstatistics.xls]

## Sheet: CARS
		week 0		week 4		week 8		week 12
		Oral	Rectal	Oral	Rectal	Oral	Rectal	Oral	Rectal
		40	38	36	31	34	32	36	35
		37	52	29	36	31	38	31	42
		36	36	25	27	30	30	31	32
		35	25	23	21	28	24	28	25
		41	32	35	24	36	28	38	30
		36	38	30	31	31	33	31	35
		27	39	21	32	25	33	27	34
		19	50	16	28	18	35	19	38
		22	31	20	27	20	27	21	30
		29	46	26	29	25	30	26	32
		40	31	36	27	36	28	37	30
		28	30	21	19	25	24	27	25
		55	34	41	18	40	24	41	27
		35		31		30		32
		23		19		20		21
		31		25		27		27
		20		12		20		20
		28		12		25		27
		32		19		20		24
		21		11		12		27
		27		10		21		23
		27		15		20		25
		37		20		28		30
		36		20		28		28
		36		24		29		30
		31		17		26		28
		28		21		23		25
average		31.7407	37.0769	22.7778	26.9231	26.2222	29.6923	28.1481	31.9231
sd		7.88666	8.06703	8.19631	5.26722	6.32658	4.42313	5.46108	4.94067

## Sheet: CBCL
		week 0		week 4		week 8		week 12
		Oral	Rectal	Oral	Rectal	Oral	Rectal	Oral	Rectal
		110	84	94	39	98	42	102	51
		72	101	45	58	53	49	58	78
		79	81	39	47	46	54	47	58
		54	38	35	35	38	35	42	36
		98	65	78	49	85	51	92	55
		57	74	54	56	54	60	58	64
		62	79	56	63	60	38	64	71
		24	89	16	49	23	52	25	58
		45	43	41	40	41	42	42	43
		26	82	21	43	23	44	24	52
		83	68	68	56	68	35	71	68
		55	40	51	28	53	32	55	32
		97	59	82	27	84	31	89	36
		44		40		42		45
		41		27		30		34
		51		42		45		48
		37		21		23		25
		38		20		24		32
		63		31		35		38
		24		9		18		23
		41		20		21		24
		44		29		30		32
		74		21		25		32
		35		12		18		22
		82		46		53		56
		63		49		51		55
		44		28		37		40
average		57.1481	69.4615	39.8148	45.3846	43.6296	43.4615	47.2222	54
sd		23.2721	19.7468	21.814	11.3544	21.4461	9.17075	21.8251	14.3178

## Sheet: ABC
		week 0		week 4		week 8		week 12
		Oral	Rectal	Oral	Rectal	Oral	Rectal	Oral	Rectal
		58	43	34	17	47	32	49	40
		52	57	10	35	35	38	42	41
		51	47	31	11	36	25	43	36
		42	23	32	20	35	21	41	23
		57	50	48	29	52	42	55	45
		62	58	26	45	32	48	35	54
		41	42	39	29	41	50	42	31
		47	68	40	40	45	42	46	45
		11	17	9	12	9	15	12	15
		20	73	11	25	14	42	19	48
		53	23	48	41	48	45	53	28
		42	17	40	10	41	11	42	13
		62	23	58	18	58	20	60	23
		36		16		21		25
		43		21		27		32
		61		43		47		55
		27		18		21		23
		17		9		13		18
		43		28		30		35
		27		1		4		5
		42		6		9		14
		45		19		21		21
		72		40		42		51
		24		11		24		24
		48		25		29		31
		15		11		14		15
		32		9		10		13
average		41.8519	41.6154	25.2963	25.5385	29.8148	33.1538	33.3704	34
sd		15.9632	19.4488	15.4617	12.032	15.087	13.2655	15.6676	12.9615

## Sheet: SAS
		week 0		week 4		week 8		week 12
		Oral	Rectal	Oral	Rectal	Oral	Rectal	Oral	Rectal
		72	76	46	51	52	72	52	78
		95	53	51	45	54	48	52	67
		62	65	52	51	57	64	55	66
		55	51	46	41	54	45	55	53
		82	66	61	48	72	52	69	62
		68	73	55	61	53	68	61	72
		64	95	58	59	60	62	63	60
		48	68	40	63	42	68	47	75
		31	69	30	54	31	62	35	68
		43	54	38	59	35	68	39	81
		89	74	85	63	86	65	87	64
		68	54	53	45	56	47	62	48
		80	68	73	51	82	58	81	65
		43		38		47		45
		50		39		38		45
		47		40		45		51
		55		45		45		47
		53		29		30		38
		69		40		38		47
		58		35		36		38
		57		30		31		34
		68		45		58		62
		98		60		78		84
		59		36		35		38
		54		50		53		54
		63		51		52		53
		69		36		37		42
average		62.963	66.6154	46.7407	53.1538	50.2593	59.9231	53.1852	66.0769
sd		16.0108	12.073	13.0696	7.33537	15.4934	9.08718	14.425	9.31362
