# Supplementary material for: Fecal Microbiota Transplantation Relieves Gastrointestinal and Autism Symptoms by Improving the Gut Microbiota in an Open-Label Study
Source: Front Cell Infect Microbiol. 2021 Oct 19;11:759435. doi: 10.3389/fcimb.2021.759435 (PMC8560686; doi:10.3389/fcimb.2021.759435)
Supplement: Supplementary file 1 [file DataSheet_1.zip › raw data/Figure 2/GSRS/GSRS statistics.xls]

## Sheet: GSRS
		week 0		week 4		week 8		week 12
		Oral	Rectal	Oral	Rectal	Oral	Rectal	Oral	Rectal
		86	91	23	35	31	37	38	45
		102	97	41	37	42	43	54	41
		65	72	32	28	31	30	35	42
		32	36	19	18	20	20	23	28
		82	67	39	35	35	31	47	40
		68	85	32	43	29	40	37	45
		45	78	27	38	30	34	35	40
		41	87	21	37	24	28	30	40
		32	64	18	24	18	28	25	25
		27	86	20	29	21	24	20	31
		78	35	43	17	40	25	41	32
		63	41	34	20	28	19	32	16
		96	63	45	31	37	35	47	36
		74		36		32		46
		42		24		25		24
		38		21		20		32
		28		16		20		18
		37		24		21		23
		25		18		26		24
		21		14		20		20
		69		28		30		42
		73		35		31		34
		98		46		32		52
		59		23		21		35
		72		37		36		38
		86		41		42		40
		74		27		34		36
average		59.7407	69.3846	29.037	30.1538	28.7407	30.3077	34.3704	35.4615
sd		24.7271	21.0537	9.60161	8.34512	7.20893	7.35283	9.98903	8.62762

## Sheet: GSRS亚分组
	Abdominal Pain				Reflux				Indigestion				Diarrhea				Constipation
	week 0	week 4	week 8	week 12	week 0	week 4	week 8	week 12	week 0	week 4	week 8	week 12	week 0	week 4	week 8	week 12	week 0	week 4	week 8	week 12
	3	1	4	3	1	3	1	3	1	1	4	2	7	2	4	4	2	3	3	1
	3	2	2	1	2	3	1	2	3	2	1	1	3	1	4	3	2	4	3	3
	2	1	4	1	3	1	3	2	2	1	2	4	1	2	2	3	2	1	1	4
	2	1	4	1	1	2	2	2	2	2	3	2	1	3	2	4	1	3	1	1
	2	1	2	1	1	1	2	1	1	1	3	2	3	3	4	2	2	2	2	4
	7	3	4	2	2	1	1	1	3	2	2	4	3	2	3	2	6	4	1	4
	5	4	3	1	2	3	3	1	1	1	1	1	2	1	4	3	7	1	3	1
	5	3	3	3	2	2	1	1	3	2	2	1	4	3	4	4	6	3	3	3
	6	1	3	2	1	1	3	1	2	1	4	1	5	1	2	4	4	1	2	3
	3	3	4	2	3	1	1	3	7	3	2	3	6	4	1	1	4	4	2	3
	3	2	1	4	2	1	3	3	7	1	3	2	4	3	3	3	3	4	2	1
	3	3	3	3	4	2	1	1	4	1	3	2	3	2	2	1	7	2	3	3
	5	1	4	3	4	3	1	2	3	2	1	1	2	1	3	1	1	2	3	1
	1	2	2	4	2	1	2	3	3	3	3	4	4	2	3	2	5	4	3	4
	2	2	1	2	1	1	2	3	1	1	1	4	1	2	1	2	4	1	4	4
	2	2	4	4	2	2	3	3	6	1	4	3	2	1	3	3	5	4	1	4
	1	3	1	3	3	3	1	2	7	4	2	4	5	2	4	1	2	3	3	3
	7	4	3	1	3	3	3	2	3	2	2	3	7	1	4	2	3	2	1	3
	2	2	4	3	1	1	2	3	7	4	2	4	3	4	3	3	2	1	4	2
	6	3	4	1	3	3	2	1	1	1	1	1	1	2	3	2	7	4	3	2
	6	1	4	3	4	3	1	2	5	3	1	3	1	1	1	1	2	3	2	2
	2	2	1	3	2	2	1	3	6	4	4	4	6	4	3	2	6	4	4	1
	2	3	1	4	3	1	3	1	2	1	1	4	4	1	1	2	3	3	3	3
	1	1	2	3	2	3	3	1	2	1	1	1	3	4	3	2	7	4	4	2
	5	2	3	3	1	2	2	3	7	1	1	2	7	1	1	3	3	1	1	4
	4	1	2	3	2	2	2	3	5	3	2	3	4	1	3	2	3	4	3	2
	2	2	2	1	1	2	2	1	2	4	4	2	4	1	1	4	4	2	3	3
	7	4	1	2	2	2	1	3	5	1	2	2	2	1	1	3	5	2	3	2
	3	3	1	2	1	3	2	2	3	1	1	3	7	1	4	4	3	3	1	1
	6	3	4	1	3	3	2	2	5	3	3	2	7	4	3	1	3	2	2	2
	4	2	3	2	2	1	1	3	2	1	2	3	2	4	2	2	4	2	2	2
	4	3	1	2	2	1	1	1	7	4	4	3	4	2	2	4	1	4	3	4
	6	5	2	2	2	3	2	3	4	1	3	3	2	3	3	1	4	4	4	2
	3	1	3	4	2	2	2	2	4	2	1	3	3	3	2	2	6	4	1	1
	1	2	1	2	2	2	2	1	3	1	1	3	5	3	1	1	1	1	2	4
	4	7	2	3	4	2	2	1	3	2	4	3	4	1	4	1	5	3	1	2
	6	4	2	2	2	1	1	1	7	3	4	2	4	3	4	4	4	4	1	2
	3	5	2	2	1	3	2	3	5	2	4	4	7	1	4	4	4	1	4	4
	6	2	1	3	3	1	2	3	3	1	4	3	3	2	4	3	6	1	3	2
	4	1	2	3	3	3	3	1	4	3	1	2	6	3	4	2	5	1	4	4
average	3.725	2.45	2.5	2.375	2.175	2	1.875	2	3.775	1.95	2.35	2.6	3.8	2.15	2.75	2.45	3.85	2.65	2.475	2.575
sd	1.86723	1.35779	1.1547	0.978945	0.930605	0.847319	0.757442	0.877058	2.00624	1.08486	1.18862	1.0328	1.9242	1.09895	1.1266	1.08486	1.83345	1.21	1.06187	1.1068
