# Supplementary material for: Fecal Microbiota Transplantation Relieves Gastrointestinal and Autism Symptoms by Improving the Gut Microbiota in an Open-Label Study
Source: Front Cell Infect Microbiol. 2021 Oct 19;11:759435. doi: 10.3389/fcimb.2021.759435 (PMC8560686; doi:10.3389/fcimb.2021.759435)
Supplement: Supplementary file 1 [file DataSheet_1.zip › raw data/Figure 3/5-HT/5-HT.xlsx]

## Sheet: control
标准5-HT
		OD值	空白	OD-空白	浓度ng/ml
		3.36783	1.13781	2.23003	100
		2.03643	1.13781	0.898627	50
		1.52731	1.13781
		0.949415	1.13781
		0.5498	1.13781	-0.588008	6.25
		0.321472	1.13781	-0.816336	3.13
		0.207193	1.13781	-0.930615	1.56
		0.143002	1.13781	-0.994806	0
Control	0				平均	浓度
	黄达	0.424758	0.289081	0.371927	0.361922	38.9795			38.9795	41.7061	39.1143	44.1576
	钱昱辰	0.642962	0.632901	0.650986	0.642283	47.5978			47.5978	40.1328	38.5659	45.3189
	周墨	0.382229	0.452576	0.44862	0.427808	41.0048			41.0048	39.6846	39.1343	45.9144
	雷子铭	0.430119	0.437457	0.443931	0.437169	41.2926			41.2926	41.9444	40.9976	43.8956
	林立城	0.638946	0.653004	0.615412	0.635787	47.3981			47.3981	41.5048	38.5894	44.6074
	李明晨	0.601274	0.883163	1.33886	0.941099	56.7834			56.7834	41.1665	41.5195	43.134
	张祺	0.625731	0.502337	0.534624	0.554231	44.8911			44.8911	40.5705	36.9152	43.984
	刘铭源	0.4048	0.240957	0.377298	0.341018	38.3369			38.3369	42.2579	39.9209	43.267
	黄思源	0.620916	0.67812	0.550818	0.616618	46.8088			46.8088	42.1197	38.9052	44.8044
Control	4				平均	浓度			38.9795	47.5978	41.0048	41.2926	47.3981	56.7834	44.8911	38.3369	46.8088
	黄达	0.51257	0.442424	0.396873	0.450622	41.7061			41.7061	40.1328	39.6846	41.9444	41.5048	41.1665	40.5705	42.2579	42.1197
	钱昱辰	0.409471	0.370265	0.418588	0.399441	40.1328			39.1143	38.5659	39.1343	40.9976	38.5894	41.5195	36.9152	39.9209	38.9052
	周墨	0.344304	0.38564	0.424639	0.384861	39.6846			44.1576	45.3189	45.9144	43.8956	44.6074	43.134	43.984	43.267	44.8044
	雷子铭	0.385816	0.467278	0.522022	0.458372	41.9444
	林立城	0.532089	0.44784	0.352292	0.444074	41.5048
	李明晨	0.362168	0.402754	0.534277	0.433066	41.1665
	张祺	0.450625	0.440082	0.350333	0.41368	40.5705
	刘铭源	0.469571	0.45382	0.482321	0.46857	42.2579
	黄思源	0.353043	0.524983	0.514207	0.464078	42.1197
Control	8				平均	浓度
	黄达	0.368576	0.327392	0.402956	0.366308	39.1143
	钱昱辰	0.288328	0.363126	0.393949	0.348468	38.5659
	周墨	0.332258	0.443379	0.325242	0.36696	39.1343
	雷子铭	0.448849	0.406454	0.427422	0.427575	40.9976
	林立城	0.408001	0.295906	0.343794	0.349234	38.5894
	李明晨	0.447811	0.447004	0.438839	0.444551	41.5195
	张祺	0.299975	0.286824	0.29751	0.29477	36.9152
	刘铭源	0.329548	0.431518	0.416578	0.392548	39.9209
	黄思源	0.356585	0.404282	0.317651	0.359506	38.9052
Control	12				平均	浓度
	黄达	0.541183	0.553091	0.496837	0.53037	44.1576
	钱昱辰	0.521365	0.597045	0.586038	0.56815	45.3189
	周墨	0.585322	0.594377	0.582861	0.58752	45.9144
	雷子铭	0.599537	0.47639	0.489613	0.521846	43.8956
	林立城	0.59549	0.491057	0.54846	0.545002	44.6074
	李明晨	0.45343	0.482521	0.55527	0.497074	43.134
	张祺	0.495159	0.563979	0.515034	0.524724	43.984
	刘铭源	0.497367	0.540384	0.466446	0.501399	43.267
	黄思源	0.474725	0.58932	0.590189	0.551412	44.8044

## Sheet: 胶囊
	0			平均	1			平均	2			平均	3			平均
刘铭源	1.47075	0.933776	1.545	1.31651	0.592699	0.614285	0.621441	0.609475	0.669858	0.769303	0.602233	0.680465	0.80675	0.839695	0.849296	0.831913
肖敬腾	1.14348	1.1638	1.36602	1.22443	0.628567	0.688568	0.680825	0.665987	0.56231	0.599928	0.654371	0.605536	0.98251	0.942975	0.904876	0.943454
曾与辉	1.2143	1.14677	1.44536	1.26881	0.571711	0.699763	0.684802	0.652092	0.629041	0.853084	0.750833	0.74432	0.857904	0.855671	0.89858	0.870718
黄思叡	1.25197	1.03951	1.30473	1.19874	0.673274	0.610596	0.601314	0.628394	0.66555	0.638037	0.767877	0.690488	0.877705	0.851552	0.871134	0.866797
张艺可	1.21204	1.44839	1.31365	1.3247	0.683308	0.572431	0.569845	0.608528	0.628754	0.777432	0.666509	0.690898	0.846786	0.97163	0.996438	0.938285
侯霖涵	1.52772	1.01536	1.26351	1.26886	0.698862	0.646543	0.576798	0.640734	0.816911	0.658465	0.825813	0.767063	0.905926	0.907084	0.867084	0.893365
白稼珺	1.01614	1.6557	1.69409	1.45531	0.630626	0.556141	0.597855	0.594874	0.583479	0.77814	0.617811	0.65981	0.980853	0.804536	0.838875	0.874755
蒲起航	1.28075	1.00559	1.53256	1.27297	0.673228	0.641553	0.688722	0.667834	0.558715	0.707446	0.702824	0.656328	0.925777	0.917258	0.830108	0.891047
张家铭	0.97827	1.6261	0.942377	1.18225	0.658017	0.641709	0.676424	0.658717	0.783653	0.784265	0.816988	0.794968	0.858858	0.814072	0.81998	0.83097
雷子戟	1.19233	1.39057	1.43133	1.33808	0.533006	0.692426	0.639803	0.621745	0.586755	0.768578	0.607722	0.654352	0.957222	0.980477	0.965346	0.967682
燕泰廷	1.59416	1.42277	1.18339	1.40011	0.655442	0.560097	0.663324	0.626288	0.776783	0.721085	0.803826	0.767231	0.829243	0.840864	0.846233	0.83878
彭禹森	1.63981	0.963288	1.1455	1.24953	0.692794	0.624307	0.537711	0.618271	0.596268	0.77011	0.829124	0.731834	0.860918	0.968014	0.801342	0.876758
聂琦轩	0.908629	1.20391	1.40979	1.17411	0.589396	0.612757	0.597656	0.599936	0.823257	0.659318	0.813561	0.765379	0.803222	0.914786	0.872284	0.86343
姚冠宇	1.13456	1.0726	1.50081	1.23599	0.61591	0.663714	0.677086	0.652237	0.553443	0.694308	0.649255	0.632335	0.850104	0.88852	0.913965	0.884196
彭定康	1.35166	1.25949	1.12715	1.2461	0.620191	0.629236	0.595372	0.614933	0.80443	0.602498	0.715617	0.707515	0.87518	0.887075	0.870722	0.877659
李东翰	1.12579	1.52477	1.34205	1.33087	0.551609	0.669573	0.616155	0.612445	0.818159	0.630793	0.574341	0.674431	0.839996	0.905306	0.897604	0.880969
田珺熙	1.26919	0.963086	1.60411	1.2788	0.546545	0.540255	0.608746	0.565182	0.630423	0.810871	0.82654	0.755945	0.868463	0.941611	0.827889	0.879321
邢译中	1.22403	1.65569	1.25617	1.37863	0.602642	0.535448	0.619441	0.585843	0.555506	0.606163	0.690423	0.617364	0.869567	0.95875	0.990636	0.939651
杨恬润	1.35481	0.943213	1.21028	1.16943	0.663553	0.689364	0.692652	0.681856	0.791793	0.766765	0.555564	0.704707	0.894523	0.894118	0.962191	0.916944
王惠民	1.6993	1.23962	1.21131	1.38341	0.541638	0.573519	0.594417	0.569858	0.712005	0.799893	0.688169	0.733356	0.93622	0.838356	0.852441	0.875672
李源捷	1.09322	1.28151	1.08491	1.15321	0.60311	0.615903	0.675337	0.63145	0.609499	0.569749	0.63482	0.604689	0.805645	0.995588	0.962317	0.921184
y = 30.74x + 27.854	0	OD值	浓度		1	OD值	浓度		2	OD值	浓度		3	OD值	浓度
R² = 0.9917		1.31651	68.3224			0.609475	46.5883			0.680465	46.4672			0.831913	53.426
		1.22443	65.492			0.665987	48.3254			0.605536	50.7334			0.943454	56.8548
		1.26881	66.8562			0.652092	47.8983			0.74432	49.0786			0.870718	54.6189
		1.19874	64.7021			0.628394	47.1698			0.690488	49.0912			0.866797	54.4983
		1.3247	68.5742			0.608528	46.5591			0.690898	51.4325			0.938285	56.6959
		1.26886	66.8578			0.640734	47.5492			0.767063	48.1356			0.893365	55.315
		1.45531	72.5893			0.594874	46.1394			0.65981	48.0285			0.874755	54.743
		1.27297	66.984			0.667834	48.3822			0.656328	52.2903			0.891047	55.2438
		1.18225	64.1954			0.658717	48.102			0.794968	47.9678			0.83097	53.397
		1.33808	68.9854			0.621745	46.9654			0.654352	51.4377			0.967682	57.5995
		1.40011	70.8923			0.626288	47.1051			0.767231	50.3496			0.83878	53.6371
		1.24953	66.2636			0.618271	46.8586			0.731834	51.3807			0.876758	54.8045
		1.17411	63.9451			0.599936	46.295			0.765379	47.291			0.86343	54.3949
		1.23599	65.8474			0.652237	47.9028			0.632335	49.602			0.884196	55.0332
		1.2461	66.1581			0.614933	46.7561			0.707515	48.585			0.877659	54.8322
		1.33087	68.7639			0.612445	46.6796			0.674431	51.0907			0.880969	54.934
		1.2788	67.1632			0.565182	45.2267			0.755945	46.8308			0.879321	54.8833
		1.37863	70.232			0.585843	45.8618			0.617364	49.5157			0.939651	56.7379
		1.16943	63.8013			0.681856	48.8133			0.704707	50.3964			0.916944	56.0399
		1.38341	70.379			0.569858	45.3704			0.733356	46.4411			0.875672	54.7712
		1.15321	63.3028			0.63145	47.2638			0.604689	27.853			0.921184	56.1702
刘铭源	68.3224	46.5883	46.4672	53.426
肖敬腾	65.492	48.3254	50.7334	56.8548		68.3224	65.492	66.8562	64.7021	68.5742	66.8578	72.5893	66.984	64.1954	68.9854	70.8923	66.2636	63.9451	65.8474	66.1581	68.7639	67.1632	70.232	63.8013	70.379	63.3028
曾与辉	66.8562	47.8983	49.0786	54.6189		46.5883	48.3254	47.8983	47.1698	46.5591	47.5492	46.1394	48.3822	48.102	46.9654	47.1051	46.8586	46.295	47.9028	46.7561	46.6796	45.2267	45.8618	48.8133	45.3704	47.2638
黄思叡	64.7021	47.1698	49.0912	54.4983		46.4672	50.7334	49.0786	49.0912	51.4325	48.1356	48.0285	52.2903	47.9678	51.4377	50.3496	51.3807	47.291	49.602	48.585	51.0907	46.8308	49.5157	50.3964	46.4411	27.853
张艺可	68.5742	46.5591	51.4325	56.6959		53.426	56.8548	54.6189	54.4983	56.6959	55.315	54.743	55.2438	53.397	57.5995	53.6371	54.8045	54.3949	55.0332	54.8322	54.934	54.8833	56.7379	56.0399	54.7712	56.1702
侯霖涵	66.8578	47.5492	48.1356	55.315
白稼珺	72.5893	46.1394	48.0285	54.743
蒲起航	66.984	48.3822	52.2903	55.2438
张家铭	64.1954	48.102	47.9678	53.397
雷子戟	68.9854	46.9654	51.4377	57.5995
燕泰廷	70.8923	47.1051	50.3496	53.6371
彭禹森	66.2636	46.8586	51.3807	54.8045
聂琦轩	63.9451	46.295	47.291	54.3949
姚冠宇	65.8474	47.9028	49.602	55.0332
彭定康	66.1581	46.7561	48.585	54.8322
李东翰	68.7639	46.6796	51.0907	54.934
田珺熙	67.1632	45.2267	46.8308	54.8833
邢译中	70.232	45.8618	49.5157	56.7379
杨恬润	63.8013	48.8133	50.3964	56.0399
王惠民	70.379	45.3704	46.4411	54.7712
李源捷	63.3028	47.2638	27.853	56.1702

## Sheet: 灌肠
	0			平均	1			平均	2			平均	3			平均
黄达	1.37868	1.28261	1.16591	1.27573	0.529536	0.61056	0.481274	0.540456	0.750029	0.788421	0.799101	0.779184	0.759081	0.790518	0.78279	0.777463		1.27573
钱昱晨	1.33427	1.20788	1.35274	1.2983	0.534024	0.362907	0.411544	0.436158	0.679187	0.847187	0.842155	0.789509	0.847474	0.738335	0.732962	0.772924
周墨	1.3708	1.18377	1.21308	1.25588	0.750806	0.631993	0.486767	0.623189	0.718197	0.668413	0.667494	0.684701	0.731837	0.832712	0.892956	0.819168
雷子铭	1.3246	1.16541	1.1366	1.20887	0.648651	0.618718	0.432592	0.566653	0.786325	0.783287	0.68369	0.751101	0.738634	0.783299	0.870112	0.797349
林立城	1.22216	1.3046	1.33419	1.28698	0.454492	0.47351	0.615081	0.514361	0.700809	0.780934	0.700491	0.727411	0.823853	0.792071	0.811703	0.809209
李明晨	1.32548	1.24673	1.37593	1.31605	0.543938	0.572773	0.678579	0.59843	0.680429	0.790908	0.771152	0.747496	0.885597	0.80183	0.896854	0.861427
张祺	1.18135	1.12993	1.3215	1.21093	0.637018	0.475496	0.728527	0.61368	0.718359	0.683021	0.774594	0.725325	0.832047	0.737077	0.811047	0.79339
黄思源	1.3343	1.13728	1.28749	1.25303	0.56804	0.604431	0.687894	0.620122	0.738837	0.663803	0.650705	0.684448	0.825679	0.702025	0.79003	0.772578
陈睿浙	1.14384	1.29756	1.33826	1.25989	0.721928	0.53746	0.613831	0.624407	0.786445	0.730363	0.701388	0.739399	0.876882	0.721229	0.877862	0.825324
李贤潞	1.20602	1.21153	1.15226	1.18994	0.536288	0.515662	0.493039	0.514997	0.695605	0.781599	0.676233	0.717812	0.790888	0.834902	0.882016	0.835935
伍熠宸	1.18001	1.19278	1.25592	1.20957	0.672918	0.464968	0.485934	0.541274	0.764304	0.676488	0.841261	0.760685	0.833111	0.748022	0.839595	0.80691
冀泽畅	1.37069	1.37363	1.18097	1.30843	0.729456	0.653762	0.35898	0.580733	0.749348	0.808965	0.709962	0.756092	0.870081	0.769333	0.862662	0.834025
	0	OD	浓度	1	OD	浓度	2	OD	浓度	3	OD	浓度
		1.27573	65.4808		0.540456	43.4123		0.779184	50.5774		0.777463	50.5258
y=30.014*+27.191		1.2983	66.1581		0.436158	40.2819		0.789509	50.8873		0.772924	50.3895
		1.25588	64.8851		0.623189	45.8954		0.684701	47.7416		0.819168	51.7775
		1.20887	63.4741		0.566653	44.1985		0.751101	49.7345		0.797349	51.1226
		1.28698	65.8185		0.514361	42.629		0.727411	49.0235		0.809209	51.4786
		1.31605	66.6909		0.59843	45.1523		0.747496	49.6264		0.861427	53.0459
		1.21093	63.5357		0.61368	45.61		0.725325	48.9609		0.79339	51.0038
		1.25303	64.7993		0.620122	45.8033		0.684448	47.734		0.772578	50.3792
		1.25989	65.0052		0.624407	45.9319		0.739399	49.3833		0.825324	51.9623
		1.18994	62.9058		0.514997	42.6481		0.717812	48.7354		0.835935	52.2808
		1.20957	63.4951		0.541274	43.4368		0.760685	50.0222		0.80691	51.4096
		1.30843	66.4623		0.580733	44.6211		0.756092	49.8843		0.834025	52.2234
黄达	65.4808	43.4123	50.5774	50.5258
钱昱晨	66.1581	40.2819	50.8873	50.3895
周墨	64.8851	45.8954	47.7416	51.7775
雷子铭	63.4741	44.1985	49.7345	51.1226
林立城	65.8185	42.629	49.0235	51.4786
李明晨	66.6909	45.1523	49.6264	53.0459
张祺	63.5357	45.61	48.9609	51.0038
黄思源	64.7993	45.8033	47.734	50.3792
陈睿浙	65.0052	45.9319	49.3833	51.9623
李贤潞	62.9058	42.6481	48.7354	52.2808
伍熠宸	63.4951	43.4368	50.0222	51.4096
冀泽畅	66.4623	44.6211	49.8843	52.2234
	65.4808	66.1581	64.8851	63.4741	65.8185	66.6909	63.5357	64.7993	65.0052	62.9058	63.4951	66.4623
	43.4123	40.2819	45.8954	44.1985	42.629	45.1523	45.61	45.8033	45.9319	42.6481	43.4368	44.6211
	50.5774	50.8873	47.7416	49.7345	49.0235	49.6264	48.9609	47.734	49.3833	48.7354	50.0222	49.8843
	50.5258	50.3895	51.7775	51.1226	51.4786	53.0459	51.0038	50.3792	51.9623	52.2808	51.4096	52.2234

## Sheet: 整理
	week 0				week 4				week 8				week 12
	Control	Oral	Rectal		Control	Oral	Rectal		Control	Oral	Rectal		Control	Oral	Rectal
	38.9795	68.3224	65.4808		41.7061	46.5883	43.4123		39.1143	46.4672	50.5774		44.1576	53.426	50.5258
	47.5978	65.492	66.1581		40.1328	48.3254	40.2819		38.5659	50.7334	50.8873		45.3189	56.8548	50.3895
	41.0048	66.8562	64.8851		39.6846	47.8983	45.8954		39.1343	49.0786	47.7416		45.9144	54.6189	51.7775
	41.2926	64.7021	63.4741		41.9444	47.1698	44.1985		40.9976	49.0912	49.7345		43.8956	54.4983	51.1226
	47.3981	68.5742	65.8185		41.5048	46.5591	42.629		38.5894	51.4325	49.0235		44.6074	56.6959	51.4786
	56.7834	66.8578	66.6909		41.1665	47.5492	45.1523		41.5195	48.1356	49.6264		43.134	55.315	53.0459
	44.8911	72.5893	63.5357		40.5705	46.1394	45.61		36.9152	48.0285	48.9609		43.984	54.743	51.0038
	38.3369	66.984	64.7993		42.2579	48.3822	45.8033		39.9209	52.2903	47.734		43.267	55.2438	50.3792
	46.8088	64.1954	65.0052		42.1197	48.102	45.9319		38.9052	47.9678	49.3833		44.8044	53.397	51.9623
		68.9854	62.9058			46.9654	42.6481			51.4377	48.7354			57.5995	52.2808
		70.8923	63.4951			47.1051	43.4368			50.3496	50.0222			53.6371	51.4096
		66.2636	66.4623			46.8586	44.6211			51.3807	49.8843			54.8045	52.2234
		63.9451				46.295				47.291				54.3949
		65.8474				47.9028				49.602				55.0332
		66.1581				46.7561				48.585				54.8322
		68.7639				46.6796				51.0907				54.934
		67.1632				45.2267				46.8308				54.8833
		70.232				45.8618				49.5157				56.7379
		63.8013				48.8133				50.3964				56.0399
		70.379				45.3704				46.4411				54.7712
		63.3028				47.2638				27.853				56.1702
average	44.7881	67.1575	64.8926		41.2319	47.0387	44.1351		39.2958	48.2857	49.3592		44.3426	55.1729	51.4666
sd	5.75084	2.49107	1.23416		0.862265	0.952476	1.65573		1.29711	4.88019	0.942762		0.861985	1.11156	0.797695
	38.9795	47.5978	41.0048	41.2926	47.3981	56.7834	44.8911	38.3369	46.8088
	41.7061	40.1328	39.6846	41.9444	41.5048	41.1665	40.5705	42.2579	42.1197
	39.1143	38.5659	39.1343	40.9976	38.5894	41.5195	36.9152	39.9209	38.9052
	44.1576	45.3189	45.9144	43.8956	44.6074	43.134	43.984	43.267	44.8044
	68.3224	65.492	66.8562	64.7021	68.5742	66.8578	72.5893	66.984	64.1954	68.9854	70.8923	66.2636	63.9451	65.8474	66.1581	68.7639	67.1632	70.232	63.8013	70.379	63.3028
	46.5883	48.3254	47.8983	47.1698	46.5591	47.5492	46.1394	48.3822	48.102	46.9654	47.1051	46.8586	46.295	47.9028	46.7561	46.6796	45.2267	45.8618	48.8133	45.3704	47.2638
	46.4672	50.7334	49.0786	49.0912	51.4325	48.1356	48.0285	52.2903	47.9678	51.4377	50.3496	51.3807	47.291	49.602	48.585	51.0907	46.8308	49.5157	50.3964	46.4411	27.853
	53.426	56.8548	54.6189	54.4983	56.6959	55.315	54.743	55.2438	53.397	57.5995	53.6371	54.8045	54.3949	55.0332	54.8322	54.934	54.8833	56.7379	56.0399	54.7712	56.1702
	65.4808	66.1581	64.8851	63.4741	65.8185	66.6909	63.5357	64.7993	65.0052	62.9058	63.4951	66.4623
	43.4123	40.2819	45.8954	44.1985	42.629	45.1523	45.61	45.8033	45.9319	42.6481	43.4368	44.6211
	50.5774	50.8873	47.7416	49.7345	49.0235	49.6264	48.9609	47.734	49.3833	48.7354	50.0222	49.8843
	50.5258	50.3895	51.7775	51.1226	51.4786	53.0459	51.0038	50.3792	51.9623	52.2808	51.4096	52.2234
			5-HT						DA							GABA
			0w	4w	8w	12w			0w	4w	8w	12w			0w	4w	8w	12w
		刘铭源	68.3224	46.5883	46.4672	53.426		刘铭源	53.1419	65.6111	69.2884	59.1729		刘铭源	57.7333	45.466	49.2379	54.0547
		肖敬腾	65.492	48.3254	50.7334	56.8548		萧敬肖	54.8423	54.2688	57.7403	55.1824		萧敬肖	59.1182	44.6032	51.066	49.6923
		曾与辉	66.8562	47.8983	49.0786	54.6189		曾与辉	54.4906	57.5821	61.5623	56.238		曾与辉	57.197	42.5702	48.5546	54.6681
		黄思叡	64.7021	47.1698	49.0912	54.4983		黄思叡	60.4289	63.4512	62.4292	58.8268		黄思叡	59.5137	44.2185	46.4975	54.6749
		张艺可	68.5742	46.5591	51.4325	56.6959		张艺可	50.9979	58.9347	60.5676	56.8399		张艺可	56.1612	43.8313	49.4614	54.6334
		侯霖涵	66.8578	47.5492	48.1356	55.315		侯霖涵	52.184	51.7968	55.0777	55.6578		侯霖涵	59.2529	43.9516	47.6149	52.9365
		白稼珺	72.5893	46.1394	48.0285	54.743		白稼珺						白稼珺	54.4528	42.9295	47.0633	54.0926
		蒲起航	66.984	48.3822	52.2903	55.2438		蒲起航						蒲起航	53.8628	42.6126	45.4046	48.8852
		张家铭	64.1954	48.102	47.9678	53.397		张家铭						张家铭	53.4239	41.7048	45.7396	48.7938
		雷子戟	68.9854	46.9654	51.4377	57.5995		雷子戟						雷子戟	52.3158	42.8675	44.5031	49.31
		燕泰廷	70.8923	47.1051	50.3496	53.6371		燕泰廷	49.0033	65.963	58.3453	47.9602		燕泰廷	53.1046	42.2889	45.0207	49.3262
		彭禹森	66.2636	46.8586	51.3807	54.8045		彭禹森	49.7807	67.583	58.8276	47.0894		彭禹森	51.8598	42.7332	45.7109	50.0728
		聂琦轩	63.9451	46.295	47.291	54.3949		聂琦轩	50.7157	66.9928	58.1114	47.6414		聂琦轩	52.2342	41.7467	44.7909	49.2965
		姚冠宇	65.8474	47.9028	49.602	55.0332		姚冠宇	51.267	67.2892	59.5498	47.9041		姚冠宇	54.2378	41.8973	45.6722	50.3945
		彭定康	66.1581	46.7561	48.585	54.8322		彭定康	53.2266	65.8217	59.2069	50.4109		彭定康	51.9979	42.3693	45.1421	49.6817
		李东翰	68.7639	46.6796	51.0907	54.934		李东翰	48.2442	60.6228	59.3404	49.1142		李东翰	50.639	41.6826	46.6547	50.6622
		田珺熙	67.1632	45.2267	46.8308	54.8833		田珺熙	50.128	67.9359	58.9038	48.2993		田珺熙	53.6584	42.2976	45.7374	50.0745
		邢译中	70.232	45.8618	49.5157	56.7379		邢译中	50.7828	62.6117	57.6157	48.9476		邢译中	53.7443	43.3774	47.4575	48.5202
		杨恬润	63.8013	48.8133	50.3964	56.0399		杨恬润	53.08	80.2387	58.8557	49.2612		杨恬润	52.5659	42.1189	44.4066	50.1208
		王惠民	70.379	45.3704	46.4411	54.7712		王惠民	52.7787	86.0596	59.4663	48.498		王惠民	52.9474	43.0935	46.0736	49.5367
		李源捷	63.3028	47.2638	27.853	56.1702		李源捷	50.196	68.0165	56.6408	49.3842		李源捷	54.9617	41.2487	38.823	50.3777
		黄达	65.4808	43.4123	50.5774	50.5258			33.823	61.6507	52.978	50.67		黄达	54.9311	45.1879	49.2874	49.4273
		钱昱晨	66.1581	40.2819	50.8873	50.3895			33.823	57.9699	60.6021	57.4993		钱昱晨	54.1501	45.9749	47.8716	48.2509
		周墨	64.8851	45.8954	47.7416	51.7775			33.823	60.6989	57.1278	49.6155		周墨	58.2873	45.7599	47.1381	52.8548
		雷子铭	63.4741	44.1985	49.7345	51.1226			33.823	60.4944	55.5177	56.8814		雷子铭	57.3698	45.4766	47.3937	48.5614
		林立城	65.8185	42.629	49.0235	51.4786			33.823	57.4536	55.8739	55.3379		林立城	60.0859	44.4446	47.8159	51.2634
		李明晨	66.6909	45.1523	49.6264	53.0459			33.823	60.4967	57.0006	50.5453		李明晨	57.2747	44.5258	49.9708	49.6615
		张祺	63.5357	45.61	48.9609	51.0038			33.823	61.4057	60.1714	56.7148		张祺	64.6151	45.2884	47.2859	49.6671
		黄思源	64.7993	45.8033	47.734	50.3792			33.823	57.4741	62.431	56.1637		黄思源	57.6044	45.7394	49.4766	49.2609
		陈睿浙	65.0052	45.9319	49.3833	51.9623			33.823	58.4779	53.5041	57.4462		陈睿浙	53.0005	45.1097	51.0154	53.1087
		李贤潞	62.9058	42.6481	48.7354	52.2808			33.823	60.8146	59.6259	53.2603		李贤潞	51.5933	45.463	47.1403	50.7458
		伍熠宸	63.4951	43.4368	50.0222	51.4096			33.823	58.8692	50.6366	52.1716		伍熠宸	49.139	45.3971	46.8889	51.3088
		冀泽畅	66.4623	44.6211	49.8843	52.2234			33.823	57.6484	68.2566	60.0866		冀泽畅	65.9116	44.8047	49.9896	48.6477
