# Supplementary material for: Fecal Microbiota Transplantation Relieves Gastrointestinal and Autism Symptoms by Improving the Gut Microbiota in an Open-Label Study
Source: Front Cell Infect Microbiol. 2021 Oct 19;11:759435. doi: 10.3389/fcimb.2021.759435 (PMC8560686; doi:10.3389/fcimb.2021.759435)
Supplement: Supplementary file 1 [file DataSheet_1.zip › raw data/Figure 3/DA/DA.xlsx]

## Sheet: Control
标准DA
		OD值	空白	OD-空白	浓度ng/ml
		2.26133	1.04905	1.21229	100
		1.55918	1.04905	0.510131	50
		1.33833	1.04905
		1.15112	1.04905
		0.825121	1.04905
		0.579438	1.04905	-0.469612	3.13
		0.390664	1.04905	-0.658385	1.56
		0.287202	1.04905	-0.761847	0
Control	0				平均	浓度
	黄达	0.383508	0.752396	0.660864	0.598922	62.8758			62.8758	69.6626	68.759	62.3442
	钱昱辰	0.866548	0.611803	0.665436	0.714596	68.7175			68.7175	70.2567	69.8853	57.2879
	周墨	0.438056	0.416213	0.585829	0.480033	56.8716			56.8716	69.852	70.1015	62.4664
	雷子铭	0.842136	0.7169	0.430223	0.663086	66.1162			66.1162	67.7579	70.2232	61.6652
	林立城	0.88143	0.588922	0.829966	0.766773	71.3525			71.3525	70.4674	69.4719	71.6861
	李明晨	0.525641	0.646357	0.494147	0.555382	60.6769			60.6769	70.5129	70.0057	62.2718
	张祺	0.891574	0.91322	0.60221	0.802335	73.1485			73.1485	67.4025	68.9694	66.0017
	刘铭源	0.460398	0.948047	0.824625	0.744357	70.2205			70.2205	68.1673	68.8409	51.5086
	黄思源	0.662052	0.393279	0.41992	0.49175	57.4634			57.4634	71.0111	69.256	61.1073
Control	4				平均	浓度			62.8758	68.7175	56.8716	66.1162	71.3525	60.6769	73.1485	70.2205	57.4634
	黄达	0.772185	0.706304	0.721439	0.733309	69.6626			69.6626	70.2567	69.852	67.7579	70.4674	70.5129	67.4025	68.1673	71.0111
	钱昱辰	0.721312	0.726168	0.787738	0.745073	70.2567			68.759	69.8853	70.1015	70.2232	69.4719	70.0057	68.9694	68.8409	69.256
	周墨	0.658564	0.768976	0.78364	0.73706	69.852			62.3442	57.2879	62.4664	61.6652	71.6861	62.2718	66.0017	51.5086	61.1073
	雷子铭	0.661198	0.690507	0.735079	0.695595	67.7579
	林立城	0.74935	0.786112	0.712272	0.749245	70.4674
	李明晨	0.661343	0.792198	0.796899	0.750147	70.5129
	张祺	0.727454	0.664269	0.67395	0.688558	67.4025
	刘铭源	0.664341	0.650769	0.795994	0.703701	68.1673
	黄思源	0.750595	0.741941	0.787496	0.760011	71.0111
Control	8				平均	浓度
	黄达	0.708396	0.706673	0.731182	0.715417	68.759
	钱昱辰	0.711043	0.747446	0.754668	0.737719	69.8853
	周墨	0.751518	0.723901	0.750584	0.742001	70.1015
	雷子铭	0.744902	0.76043	0.727896	0.744409	70.2232
	林立城	0.750197	0.683728	0.754678	0.729534	69.4719
	李明晨	0.762513	0.761181	0.696617	0.740104	70.0057
	张祺	0.717924	0.732834	0.707994	0.719584	68.9694
	刘铭源	0.695353	0.755896	0.699869	0.717039	68.8409
	黄思源	0.758128	0.718193	0.699454	0.725258	69.256
Control	12				平均	浓度
	黄达	0.591507	0.673953	0.499729	0.588396	62.3442
	钱昱辰	0.516999	0.597766	0.35006	0.488275	57.2879
	周墨	0.414178	0.743304	0.614966	0.590816	62.4664
	雷子铭	0.877298	0.463057	0.384501	0.574952	61.6652
	林立城	0.800267	0.861973	0.657894	0.773378	71.6861
	李明晨	0.60385	0.616061	0.540977	0.586963	62.2718
	张祺	0.810373	0.308536	0.863548	0.660819	66.0017
	刘铭源	0.287644	0.408474	0.425401	0.373839	51.5086
	黄思源	0.798268	0.397602	0.495843	0.563904	61.1073

## Sheet: 胶囊
	0			平均	1			平均	2			平均	3			平均
刘铭源	0.539916	0.402531	0.460217	0.467555	0.721726	0.715912	0.708656	0.715431	0.800966	0.828896	0.73574	0.788534	0.617581	0.6191	0.525655	0.587445
萧敬肖	0.423858	0.580071	0.500144	0.501358	0.513095	0.483623	0.473154	0.489957	0.550377	0.557203	0.569323	0.558968	0.536637	0.498392	0.489328	0.508119
曾与辉	0.481254	0.592845	0.409001	0.494367	0.573054	0.543447	0.550969	0.555823	0.632835	0.648	0.624004	0.634946	0.513402	0.480894	0.593014	0.529103
黄思叡	0.636069	0.641376	0.559797	0.612414	0.646579	0.653424	0.717484	0.672496	0.648335	0.667411	0.640791	0.652179	0.595975	0.529427	0.616296	0.580566
张艺可	0.394713	0.456423	0.423664	0.424934	0.573821	0.623789	0.550525	0.582712	0.592373	0.575253	0.677889	0.615172	0.562794	0.531998	0.528415	0.541069
侯霖涵	0.486414	0.471893	0.387234	0.448514	0.441941	0.444023	0.436485	0.440816	0.503328	0.481681	0.533105	0.506038	0.484915	0.491405	0.576387	0.517569
白稼珺	0.614588	0.459712	0.495706	0.523335	4.63297	4.71694	3.73958	4.36316	4.73289	5.48114	3.58666	4.60023	4.06736	4.84907	3.70241	4.20628
蒲起航	0.613061	0.591164	0.444679	0.549635	4.82141	5.1641	3.699	4.5615	4.41139	4.37749	3.37857	4.05582	4.6994	3.89514	4.11657	4.23704
张家铭	0.612744	0.508561	0.653519	0.591608	5.13458	4.36048	3.42274	4.30593	4.17074	4.65535	4.42645	4.41751	4.32045	5.37299	4.46334	4.71893
雷子戟	0.654628	0.588994	0.466046	0.56989	4.72897	4.63236	4.49454	4.61862	4.71282	4.66383	4.51486	4.6305	4.94112	4.67499	4.4381	4.68474
燕泰廷	0.560067	0.425317	0.404241	0.463208	1.00678	0.937101	0.998261	0.980714	0.793678	0.761508	0.689621	0.748269	0.40677	0.413222	0.474148	0.43138
彭禹森	0.657691	0.401355	0.40175	0.486932	1.00426	1.04323	1.04295	1.03015	0.721249	0.704972	0.862743	0.762988	0.384699	0.397575	0.43215	0.404808
聂琦轩	0.440985	0.485187	0.620214	0.515462	1.02145	0.975349	1.03962	1.01214	0.734028	0.699577	0.789798	0.741134	0.381309	0.451964	0.431688	0.421654
姚冠宇	0.502341	0.493952	0.600556	0.532283	1.01766	1.03946	1.00643	1.02118	0.728444	0.859154	0.767475	0.785024	0.506348	0.390666	0.391987	0.429667
彭定康	0.579588	0.607531	0.589114	0.592078	1.00139	0.983597	0.944223	0.976403	0.750098	0.749679	0.823903	0.77456	0.514523	0.512296	0.491659	0.506159
李东翰	0.400154	0.516439	0.403551	0.440048	0.823559	0.819072	0.810667	0.817766	0.83741	0.737795	0.760693	0.778633	0.422583	0.501418	0.475779	0.466594
田珺熙	0.586117	0.515008	0.391463	0.497529	0.957024	1.09702	1.0687	1.04091	0.744887	0.858389	0.692656	0.76531	0.386961	0.438549	0.499675	0.441728
邢译中	0.583052	0.54661	0.422864	0.517509	0.896733	0.853272	0.885354	0.878453	0.672928	0.851155	0.653935	0.726006	0.494662	0.461503	0.428369	0.461511
杨恬润	0.601059	0.603706	0.55805	0.587605	1.21957	1.53794	1.49146	1.41632	0.709146	0.838736	0.743649	0.763844	0.521262	0.417075	0.4749	0.471079
王惠民	0.651945	0.423288	0.659998	0.57841	1.49399	1.52921	1.75862	1.59394	0.857037	0.73989	0.750506	0.782477	0.442342	0.412694	0.488339	0.447792
李源捷	0.408983	0.575006	0.514824	0.499604	1.06745	1.0362	1.02648	1.04338	0.701523	0.712299	0.674952	0.696258	0.414254	0.516755	0.49349	0.474833
			0	OD	浓度	1	OD	浓度	2	OD	浓度	3	OD	浓度
				0.467555	53.1419		0.715431	65.6111		0.788534	69.2884		0.587445	59.1729
				0.501358	54.8423		0.489957	54.2688		0.558968	57.7403		0.508119	55.1824
	y=50.304*+29.622			0.494367	54.4906		0.555823	57.5821		0.634946	61.5623		0.529103	56.238
				0.612414	60.4289		0.672496	63.4512		0.652179	62.4292		0.580566	58.8268
				0.424934	50.9979		0.582712	58.9347		0.615172	60.5676		0.541069	56.8399
				0.448514	52.184		0.440816	51.7968		0.506038	55.0777		0.517569	55.6578
				0.463208	49.0033		0.980714	65.963		0.748269	58.3453		0.43138	47.9602
				0.486932	49.7807		1.03015	67.583		0.762988	58.8276		0.404808	47.0894
				0.515462	50.7157		1.01214	66.9928		0.741134	58.1114		0.421654	47.6414
	y=32.772*+33.823			0.532283	51.267		1.02118	67.2892		0.785024	59.5498		0.429667	47.9041
				0.592078	53.2266		0.976403	65.8217		0.77456	59.2069		0.506159	50.4109
				0.440048	48.2442		0.817766	60.6228		0.778633	59.3404		0.466594	49.1142
				0.497529	50.128		1.04091	67.9359		0.76531	58.9038		0.441728	48.2993
				0.517509	50.7828		0.878453	62.6117		0.726006	57.6157		0.461511	48.9476
				0.587605	53.08		1.41632	80.2387		0.763844	58.8557		0.471079	49.2612
				0.57841	52.7787		1.59394	86.0596		0.782477	59.4663		0.447792	48.498
				0.499604	50.196		1.04338	68.0165		0.696258	56.6408		0.474833	49.3842
				53.1419	65.6111	69.2884	59.1729		53.1419	54.8423	54.4906	60.4289	50.9979	52.184	49.0033	49.7807	50.7157	51.267	53.2266	48.2442	50.128	50.7828	53.08	52.7787	50.196
				54.8423	54.2688	57.7403	55.1824		65.6111	54.2688	57.5821	63.4512	58.9347	51.7968	65.963	67.583	66.9928	67.2892	65.8217	60.6228	67.9359	62.6117	80.2387	86.0596	68.0165
				54.4906	57.5821	61.5623	56.238		69.2884	57.7403	61.5623	62.4292	60.5676	55.0777	58.3453	58.8276	58.1114	59.5498	59.2069	59.3404	58.9038	57.6157	58.8557	59.4663	56.6408
				60.4289	63.4512	62.4292	58.8268		59.1729	55.1824	56.238	58.8268	56.8399	55.6578	47.9602	47.0894	47.6414	47.9041	50.4109	49.1142	48.2993	48.9476	49.2612	48.498	49.3842
				50.9979	58.9347	60.5676	56.8399
				52.184	51.7968	55.0777	55.6578
				49.0033	65.963	58.3453	47.9602
				49.7807	67.583	58.8276	47.0894
				50.7157	66.9928	58.1114	47.6414
				51.267	67.2892	59.5498	47.9041
				53.2266	65.8217	59.2069	50.4109
				48.2442	60.6228	59.3404	49.1142
				50.128	67.9359	58.9038	48.2993
				50.7828	62.6117	57.6157	48.9476
				53.08	80.2387	58.8557	49.2612
				52.7787	86.0596	59.4663	48.498
				50.196	68.0165	56.6408	49.3842

## Sheet: 灌肠
	0			平均	1			平均	2			平均	3			平均
黄达	0.651393	0.606609	0.674263	0.644088	0.872153	0.873138	0.802098	0.849129	0.60841	0.568275	0.576791	0.584492	0.535028	0.50155	0.505625	0.514068
钱昱晨	0.636826	0.590684	0.633261	0.620257	0.721657	0.792417	0.696366	0.736813	0.799334	0.800174	0.851894	0.817134	0.777423	0.731319	0.658626	0.722456
周墨	0.733126	0.697005	0.809371	0.746501	0.875265	0.857621	0.727378	0.820088	0.780657	0.64472	0.707984	0.71112	0.508691	0.479372	0.457603	0.481889
雷子铭	0.671068	0.717011	0.767435	0.718505	0.852994	0.800573	0.787974	0.813847	0.691493	0.668909	0.625569	0.66199	0.732429	0.715377	0.662994	0.7036
林立城	0.724915	0.810444	0.868792	0.801384	0.720934	0.730528	0.71172	0.721061	0.698077	0.683666	0.636833	0.672859	0.708575	0.634841	0.626091	0.656502
李明晨	0.796376	0.65612	0.694312	0.715603	0.808886	0.842094	0.790772	0.813917	0.788056	0.659913	0.673744	0.707238	0.538485	0.509553	0.482743	0.51026
张祺	1.0867	0.903664	0.828396	0.939587	0.8753	0.833883	0.815785	0.841656	0.829521	0.815453	0.766999	0.803991	0.776714	0.692559	0.626276	0.698516
黄思源	0.514477	0.887739	0.774774	0.725663	0.69643	0.686205	0.782429	0.721688	0.934847	0.786074	0.897902	0.872941	0.650075	0.683377	0.711655	0.681702
陈睿浙	0.549621	0.612173	0.593741	0.585178	0.709605	0.849776	0.697566	0.752315	0.632832	0.575336	0.593468	0.600545	0.814901	0.652065	0.695538	0.720835
李贤潞	0.410241	0.69193	0.52455	0.54224	0.722163	0.875835	0.872852	0.823617	0.669805	0.812039	0.880194	0.787346	0.684482	0.541895	0.552945	0.593107
伍熠宸	0.431909	0.488078	0.482068	0.467352	0.69731	0.759005	0.836452	0.764256	0.478806	0.548947	0.511391	0.513048	0.674354	0.496164	0.509138	0.559885
冀泽畅	1.01695	0.933993	0.986497	0.979147	0.703417	0.765315	0.712286	0.727006	0.989507	1.08202	1.08058	1.0507	0.859266	0.787816	0.757132	0.801405
		0	OD	浓度	1	OD	浓度	2	OD	浓度	3	OD	浓度
			0.644088	54.9311		0.849129	61.6507		0.584492	52.978		0.514068	50.67
			0.620257	54.1501		0.736813	57.9699		0.817134	60.6021		0.722456	57.4993
y=32.772*+33.823			0.746501	58.2873		0.820088	60.6989		0.71112	57.1278		0.481889	49.6155
			0.718505	57.3698		0.813847	60.4944		0.66199	55.5177		0.7036	56.8814
			0.801384	60.0859		0.721061	57.4536		0.672859	55.8739		0.656502	55.3379
			0.715603	57.2747		0.813917	60.4967		0.707238	57.0006		0.51026	50.5453
			0.939587	64.6151		0.841656	61.4057		0.803991	60.1714		0.698516	56.7148
			0.725663	57.6044		0.721688	57.4741		0.872941	62.431		0.681702	56.1637
			0.585178	53.0005		0.752315	58.4779		0.600545	53.5041		0.720835	57.4462
			0.54224	51.5933		0.823617	60.8146		0.787346	59.6259		0.593107	53.2603
			0.467352	49.139		0.764256	58.8692		0.513048	50.6366		0.559885	52.1716
			0.979147	65.9116		0.727006	57.6484		1.0507	68.2566		0.801405	60.0866

## Sheet: 整理
	Control	62.8758	68.7175	56.8716	66.1162	71.3525	60.6769	73.1485	70.2205	57.4634
		69.6626	70.2567	69.852	67.7579	70.4674	70.5129	67.4025	68.1673	71.0111
		68.759	69.8853	70.1015	70.2232	69.4719	70.0057	68.9694	68.8409	69.256
		62.3442	57.2879	62.4664	61.6652	71.6861	62.2718	66.0017	51.5086	61.1073
		53.1419	54.8423	54.4906	60.4289	50.9979	52.184	49.0033	49.7807	50.7157	51.267	53.2266	48.2442	50.128	50.7828	53.08	52.7787	50.196
			54.2688	57.5821	63.4512	58.9347	51.7968	65.963	67.583	66.9928	67.2892	65.8217	60.6228	67.9359	62.6117	80.2387	86.0596	68.0165
		69.2884	57.7403	61.5623	62.4292	60.5676	55.0777	58.3453	58.8276	58.1114	59.5498	59.2069	59.3404	58.9038	57.6157	58.8557	59.4663	56.6408
		59.1729	55.1824	56.238	58.8268	56.8399	55.6578	47.9602	47.0894	47.6414	47.9041	50.4109	49.1142	48.2993	48.9476	49.2612	48.498	49.3842
		54.9311	54.1501	58.2873	57.3698	60.0859	57.2747	64.6151	57.6044	53.0005	51.5933	49.139	65.9116
		61.6507	57.9699	60.6989	60.4944	57.4536	60.4967	61.4057	57.4741	58.4779	60.8146	58.8692	57.6484
		52.978	60.6021	57.1278	55.5177	55.8739	57.0006	60.1714	62.431	53.5041	59.6259	50.6366	68.2566
		50.67	57.4993	49.6155	56.8814	55.3379	50.5453	56.7148	56.1637	57.4462	53.2603	52.1716	60.0866

## Sheet: 整理1
	week 0				week 4				week 8				week 12
	Control	Oral	Rectal		Control	Oral	Rectal		Control	Oral	Rectal		Control	Oral	Rectal
	62.8758	53.1419	54.1501			54.2688	61.6507			69.2884	52.978			59.1729	50.67
	68.7175	54.8423	58.2873			57.5821	57.9699			57.7403	60.6021			55.1824	57.4993
	56.8716	54.4906	57.3698			63.4512	60.6989			61.5623	57.1278			56.238	49.6155
	66.1162	60.4289	60.0859			58.9347	60.4944			62.4292	55.5177			58.8268	56.8814
	71.3525	50.9979	57.2747			51.7968	57.4536			60.5676	55.8739			56.8399	55.3379
	60.6769	52.184	64.6151			65.963	60.4967			55.0777	57.0006			55.6578	50.5453
	73.1485	49.0033	57.6044			67.583	61.4057			58.3453	60.1714			47.9602	56.7148
	70.2205	49.7807	53.0005			66.9928	57.4741			58.8276	62.431			47.0894	56.1637
	57.4634	50.7157	51.5933			67.2892	58.4779			58.1114	53.5041			47.6414	57.4462
		51.267	49.139			65.8217	60.8146			59.5498	59.6259			47.9041	53.2603
		53.2266	65.9116			60.6228	58.8692			59.2069	50.6366			50.4109	52.1716
		48.2442	54.9311			67.9359	57.6484			59.3404	68.2566			49.1142	60.0866
		50.128				62.6117				58.9038				48.2993
		50.7828				80.2387				57.6157				48.9476
		53.08				86.0596				58.8557				49.2612
		52.7787				68.0165				59.4663				48.498
		50.196				65.6111				56.6408				49.3842
average	65.2714	52.0758	56.9969			65.34	59.4545			59.5017	57.8105			51.5546	54.6994
sd	6.06715	2.75775	4.73102			8.10917	1.55146			2.95818	4.57006			4.17454	3.20912
