# Supplementary material for: Fecal Microbiota Transplantation Relieves Gastrointestinal and Autism Symptoms by Improving the Gut Microbiota in an Open-Label Study
Source: Front Cell Infect Microbiol. 2021 Oct 19;11:759435. doi: 10.3389/fcimb.2021.759435 (PMC8560686; doi:10.3389/fcimb.2021.759435)
Supplement: Supplementary file 1 [file DataSheet_1.zip › raw data/Figure 3/GABA/GABA.xlsx]

## Sheet: Control
标准GABA
		OD值	空白	OD-空白	浓度ng/ml
		2.189	0.80396	1.38504	100
		1.43103	0.80396
		1.02868	0.80396
		0.691045	0.80396
		0.438412	0.80396	-0.365548	6.25
		0.294245	0.80396	-0.509715	3.13
		0.20619	0.80396	-0.59777	1.56
		0.153083	0.80396	-0.650877	0
Control	0				平均	浓度
	黄达	0.255586	0.373485	0.378298	0.33579	46.5136			46.5136	41.7193	43.3362	41.9979
	钱昱辰	0.440479	0.37611	0.417703	0.41143	50.3186			50.3186	43.5331	42.462	41.0262
	周墨	0.318771	0.339798	0.430205	0.362925	47.8786			47.8786	48.4983	47.2936	37.6565
	雷子铭	0.255321	0.330356	0.429823	0.3385	46.6499			46.6499	43.9912	43.5468	39.2667
	林立城	0.262328	0.270615	0.443797	0.32558	46			46	44.3548	41.1852	37.7589
	李明晨	0.25009	0.353964	0.381239	0.328431	46.1434			46.1434	49.6172	45.0389	41.4229
	张祺	0.302552	0.347545	0.318298	0.322798	45.86			45.86	53.4693	44.342	39.9
	刘铭源	0.262533	0.334566	0.298979	0.298693	44.6474			44.6474	38.238	43.3306	42.3636
	黄思源	0.254778	0.463499	0.398014	0.372097	48.34			48.34	47.9583	42.1158	41.3631
									46.5136	50.3186	47.8786	46.6499	46	46.1434	45.86	44.6474	48.34
Control	4				平均	浓度			41.7193	43.5331	48.4983	43.9912	44.3548	49.6172	53.4693	38.238	47.9583
	黄达	0.195558	0.255333	0.27056	0.240484	41.7193			43.3362	42.462	47.2936	43.5468	41.1852	45.0389	44.342	43.3306	42.1158
	钱昱辰	0.201759	0.486491	0.14137	0.27654	43.5331			41.9979	41.0262	37.6565	39.2667	37.7589	41.4229	39.9	42.3636	41.3631
	周墨	0.443223	0.30976	0.372753	0.375245	48.4983
	雷子铭	0.256937	0.357094	0.242913	0.285648	43.9912
	林立城	0.188032	0.327388	0.363205	0.292875	44.3548
	李明晨	0.337722	0.468004	0.386739	0.397488	49.6172
	张祺	0.522397	0.489711	0.410082	0.474064	53.4693
	刘铭源	0.20398	0.214248	0.0956048	0.171278	38.238
	黄思源	0.420598	0.480798	0.192134	0.36451	47.9583
Control	8				平均	浓度
	黄达	0.318683	0.150994	0.348202	0.272626	43.3362
	钱昱辰	0.184017	0.154816	0.426911	0.255248	42.462
	周墨	0.314382	0.423837	0.315669	0.351296	47.2936
	雷子铭	0.153171	0.299127	0.378139	0.276812	43.5468
	林立城	0.228193	0.225471	0.235932	0.229865	41.1852
	李明晨	0.346008	0.42424	0.149175	0.306474	45.0389
	张祺	0.339044	0.239169	0.29965	0.292621	44.342
	刘铭源	0.289272	0.179961	0.348311	0.272514	43.3306
	黄思源	0.170802	0.182989	0.391305	0.248365	42.1158
Control	12				平均	浓度
	黄达	0.30012	0.317566	0.12038	0.246022	41.9979
	钱昱辰	0.142301	0.260786	0.27703	0.226706	41.0262
	周墨	0.137088	0.130998	0.211072	0.159719	37.6565
	雷子铭	0.0889874	0.188405	0.297794	0.191729	39.2667
	林立城	0.237236	0.135373	0.112657	0.161755	37.7589
	李明晨	0.0957317	0.308438	0.299606	0.234592	41.4229
	张祺	0.265945	0.208241	0.138767	0.204317	39.9
	刘铭源	0.262771	0.268543	0.228562	0.253292	42.3636
	黄思源	0.273726	0.238994	0.187487	0.233402	41.3631

## Sheet: 胶囊
	0			平均	1			平均	2			平均	3			平均
刘铭源	0.541541	0.546793	0.588153	0.558829	0.312703	0.317903	0.314287	0.314965	0.410937	0.416592	0.342313	0.389947	0.506426	0.450155	0.50052	0.4857
萧敬肖	0.623506	0.565753	0.569818	0.586359	0.297368	0.292826	0.303244	0.297813	0.409783	0.431803	0.437279	0.426288	0.467469	0.516077	0.510138	0.497895		0.297813
曾与辉	0.511474	0.562934	0.570093	0.548167	0.320116	0.217619	0.23446	0.257398	0.308674	0.433262	0.387156	0.376364	0.499377	0.524973	0.469739	0.49803
黄思叡	0.583719	0.618167	0.580777	0.594221	0.259961	0.323081	0.287453	0.290165	0.313233	0.320362	0.372814	0.33547	0.479808	0.503467	0.508342	0.497206
张艺可	0.506224	0.549086	0.527419	0.527576	0.233918	0.301748	0.311739	0.282468	0.388487	0.403763	0.390921	0.39439	0.447277	0.479312	0.463828	0.463472
侯霖涵	0.606011	0.568363	0.592733	0.589036	0.279184	0.325071	0.250323	0.284859	0.406986	0.309189	0.356875	0.357683	0.461411	0.470044	0.527907	0.486454
白稼珺	0.635127	0.60498	0.648376	0.629495	0.302941	0.282055	0.248627	0.277874	0.334713	0.347146	0.421848	0.367903	0.44486	0.471566	0.462395	0.459607
蒲起航	0.574726	0.615533	0.644215	0.611491	0.204422	0.307502	0.292686	0.268204	0.433415	0.365048	0.413574	0.404012	0.444459	0.475213	0.450775	0.456816
张家铭	0.643437	0.538507	0.612349	0.598097	0.202766	0.254565	0.264178	0.240503	0.318417	0.393189	0.348593	0.3534	0.477314	0.494782	0.445604	0.472567
雷子戟	0.615686	0.574449	0.502727	0.564288	0.291559	0.242911	0.293477	0.275982	0.381147	0.333467	0.376247	0.36362	0.479014	0.499089	0.441079	0.473061
燕泰廷	0.628844	0.613112	0.523115	0.588357	0.312492	0.205248	0.25724	0.258327	0.320548	0.320277	0.336844	0.32589	0.506322	0.441814	0.504565	0.484233
彭禹森	0.540139	0.531445	0.579534	0.550373	0.252124	0.306894	0.256631	0.271883	0.305495	0.386631	0.33293	0.341685	0.516831	0.496436	0.474265	0.495844
聂琦轩	0.521323	0.619234	0.544832	0.561797	0.242797	0.271272	0.21128	0.241783	0.302051	0.401012	0.300952	0.334672	0.502174	0.471229	0.443064	0.472156
姚冠宇	0.605306	0.64109	0.622408	0.622935	0.207608	0.323639	0.207884	0.246377	0.390812	0.379726	0.317699	0.362746	0.506926	0.505725	0.504327	0.505659
彭定康	0.504019	0.531466	0.628277	0.554588	0.212975	0.252333	0.317032	0.26078	0.346421	0.380039	0.358238	0.361566	0.440966	0.491955	0.518805	0.483909
李东翰	0.512287	0.501016	0.526058	0.51312	0.256174	0.203784	0.259519	0.239825	0.308098	0.322705	0.405369	0.345391	0.526005	0.526486	0.488999	0.51383
田珺熙	0.624337	0.605393	0.586034	0.605255	0.276054	0.200442	0.299285	0.258594	0.424963	0.40842	0.341255	0.391546	0.513787	0.525209	0.448691	0.495896
邢译中	0.58344	0.637164	0.603026	0.607877	0.326681	0.293406	0.254535	0.29154	0.364532	0.385177	0.340953	0.363554	0.444056	0.452612	0.448739	0.448469
杨恬润	0.564768	0.626949	0.524037	0.571918	0.26092	0.236966	0.261532	0.253139	0.428971	0.408879	0.410277	0.416042	0.494716	0.502261	0.494947	0.497308
王惠民	0.542829	0.63702	0.570824	0.583558	0.278312	0.308377	0.261947	0.282879	0.339794	0.316873	0.312169	0.322945	0.503922	0.486452	0.448083	0.479486
李源捷	0.649465	0.644713	0.640892	0.645024	0.217477	0.216718	0.245568	0.226588	0.435571	0.348442	0.337427	0.373813	0.470849	0.523913	0.520677	0.505147
			0	OD	浓度	1	OD	浓度	2	OD	浓度	3	OD	浓度
				0.558829	57.7333		0.314965	45.466		0.389947	49.2379		0.4857	54.0547
				0.586359	59.1182		0.297813	44.6032		0.426288	51.066		0.497895	54.6681
	y=50.304*+29.622			0.548167	57.197		0.257398	42.5702		0.376364	48.5546		0.49803	54.6749
				0.594221	59.5137		0.290165	44.2185		0.33547	46.4975		0.497206	54.6334
				0.527576	56.1612		0.282468	43.8313		0.39439	49.4614		0.463472	52.9365
				0.589036	59.2529		0.284859	43.9516		0.357683	47.6149		0.486454	54.0926
				0.629495	54.4528		0.277874	42.9295		0.367903	47.0633		0.459607	48.8852
				0.611491	53.8628		0.268204	42.6126		0.404012	45.4046		0.456816	48.7938
				0.598097	53.4239		0.240503	41.7048		0.3534	45.7396		0.472567	49.31
				0.564288	52.3158		0.275982	42.8675		0.36362	44.5031		0.473061	49.3262
				0.588357	53.1046		0.258327	42.2889		0.32589	45.0207		0.484233	49.6923
				0.550373	51.8598		0.271883	42.7332		0.341685	44.7909		0.495844	50.0728
				0.561797	52.2342		0.241783	41.7467		0.334672	45.7109		0.472156	49.2965
	y=32.772*+33.823			0.622935	54.2378		0.246377	41.8973		0.362746	45.6722		0.505659	50.3945
				0.554588	51.9979		0.26078	42.3693		0.361566	45.1421		0.483909	49.6817
				0.51312	50.639		0.239825	41.6826		0.345391	46.6547		0.51383	50.6622
				0.605255	53.6584		0.258594	42.2976		0.391546	45.7374		0.495896	50.0745
				0.607877	53.7443		0.29154	43.3774		0.363554	47.4575		0.448469	48.5202
				0.571918	52.5659		0.253139	42.1189		0.416042	44.4066		0.497308	50.1208
				0.583558	52.9474		0.282879	43.0935		0.322945	46.0736		0.479486	49.5367
				0.645024	54.9617		0.226588	41.2487		0.373813	38.823		0.505147	50.3777

## Sheet: 灌肠
	0			平均	1			平均	2			平均	3			平均
黄达	0.651393	0.606609	0.674263	0.644088	0.32307	0.341063	0.376228	0.346787	0.469955	0.416613	0.529066	0.471878	0.577942	0.422488	0.428011	0.476147
钱昱晨	0.636826	0.590684	0.633261	0.620257	0.353457	0.369724	0.389222	0.370801	0.341183	0.425018	0.519834	0.428678	0.459455	0.429757	0.431542	0.440251
周墨	0.733126	0.697005	0.809371	0.746501	0.346928	0.379307	0.366489	0.364241	0.436534	0.390059	0.392291	0.406295	0.593973	0.616804	0.53142	0.580732
雷子铭	0.671068	0.717011	0.767435	0.718505	0.334122	0.336956	0.395716	0.355598	0.385051	0.426096	0.431133	0.414093	0.522451	0.41122	0.415502	0.449724
林立城	0.724915	0.810444	0.868792	0.801384	0.338249	0.319139	0.314931	0.324106	0.400145	0.467573	0.413212	0.426977	0.607133	0.592169	0.397216	0.532173
李明晨	0.796376	0.65612	0.694312	0.715603	0.341337	0.3364	0.302019	0.326585	0.455573	0.508677	0.513942	0.492731	0.498466	0.485031	0.466381	0.483293
张祺	1.0867	0.903664	0.828396	0.939587	0.360703	0.322058	0.366801	0.349854	0.395808	0.441658	0.39495	0.410806	0.453836	0.445929	0.550632	0.483466
黄思源	0.514477	0.887739	0.774774	0.725663	0.38575	0.399186	0.305908	0.363615	0.509911	0.530845	0.392195	0.477651	0.475852	0.424507	0.512851	0.47107
陈睿浙	0.549621	0.612173	0.593741	0.585178	0.351129	0.348175	0.333899	0.344401	0.542733	0.546301	0.484785	0.524607	0.63777	0.5269	0.600772	0.588481
李贤潞	0.410241	0.69193	0.52455	0.54224	0.301947	0.383682	0.379914	0.355181	0.398306	0.475763	0.345019	0.406363	0.398135	0.593415	0.557588	0.516379
伍熠宸	0.431909	0.488078	0.482068	0.467352	0.382206	0.301607	0.375693	0.353169	0.390862	0.422817	0.382394	0.398691	0.606744	0.4105	0.583429	0.533558
冀泽畅	1.01695	0.933993	0.986497	0.979147	0.308418	0.325496	0.371369	0.335095	0.426659	0.541912	0.511348	0.493306	0.51019	0.466261	0.380622	0.452358
		0	OD	浓度	1	OD	浓度	2	OD	浓度	3	OD	浓度
			0.644088	54.9311		0.346787	45.1879		0.471878	49.2874		0.476147	49.4273
			0.620257	54.1501		0.370801	45.9749		0.428678	47.8716		0.440251	48.2509
y=32.772*+33.823			0.746501	58.2873		0.364241	45.7599		0.406295	47.1381		0.580732	52.8548
			0.718505	57.3698		0.355598	45.4766		0.414093	47.3937		0.449724	48.5614
			0.801384	60.0859		0.324106	44.4446		0.426977	47.8159		0.532173	51.2634
			0.715603	57.2747		0.326585	44.5258		0.492731	49.9708		0.483293	49.6615
			0.939587	64.6151		0.349854	45.2884		0.410806	47.2859		0.483466	49.6671
			0.725663	57.6044		0.363615	45.7394		0.477651	49.4766		0.47107	49.2609
			0.585178	53.0005		0.344401	45.1097		0.524607	51.0154		0.588481	53.1087
			0.54224	51.5933		0.355181	45.463		0.406363	47.1403		0.516379	50.7458
			0.467352	49.139		0.353169	45.3971		0.398691	46.8889		0.533558	51.3088
			0.979147	65.9116		0.335095	44.8047		0.493306	49.9896		0.452358	48.6477

## Sheet: 整理
	Control	46.5136	50.3186	47.8786	46.6499	46	46.1434	45.86	44.6474	48.34
		41.7193	43.5331	48.4983	43.9912	44.3548	49.6172	53.4693	38.238	47.9583
		43.3362	42.462	47.2936	43.5468	41.1852	45.0389	44.342	43.3306	42.1158
		41.9979	41.0262	37.6565	39.2667	37.7589	41.4229	39.9	42.3636	41.3631
	57.7333	59.1182	57.197	59.5137	56.1612	59.2529	54.4528	53.8628	53.4239	52.3158	53.1046	51.8598	52.2342	54.2378	51.9979	50.639	53.6584	53.7443	52.5659	52.9474	54.9617
	45.466	44.6032	42.5702	44.2185	43.8313	43.9516	42.9295	42.6126	41.7048	42.8675	42.2889	42.7332	41.7467	41.8973	42.3693	41.6826	42.2976	43.3774	42.1189	43.0935	41.2487
	49.2379	51.066	48.5546	46.4975	49.4614	47.6149	47.0633	45.4046	45.7396	44.5031	45.0207	44.7909	45.7109	45.6722	45.1421	46.6547	45.7374	47.4575	44.4066	46.0736	38.823
	54.0547	54.6681	54.6749	54.6334	52.9365	54.0926	48.8852	48.7938	49.31	49.3262	49.6923	50.0728	49.2965	50.3945	49.6817	50.6622	50.0745	48.5202	50.1208	49.5367	50.3777
	54.9311	54.1501	58.2873	57.3698	60.0859	57.2747	64.6151	57.6044	53.0005	51.5933	49.139	65.9116
	45.1879	45.9749	45.7599	45.4766	44.4446	44.5258	45.2884	45.7394	45.1097	45.463	45.3971	44.8047
	49.2874	47.8716	47.1381	47.3937	47.8159	49.9708	47.2859	49.4766	51.0154	47.1403	46.8889	49.9896
	49.4273	48.2509	52.8548	48.5614	51.2634	49.6615	49.6671	49.2609	53.1087	50.7458	51.3088	48.6477

## Sheet: 整理1
	week 0				week 4				week 8				week 12
	Control	Oral	Rectal		Control	Oral	Rectal		Control	Oral	Rectal		Control	Oral	Rectal
	46.5136	57.7333	54.9311			45.466	45.1879			49.2379	49.2874			54.0547	49.4273
	50.3186	59.1182	54.1501			44.6032	45.9749			51.066	47.8716			49.6923	48.2509
	47.8786	57.197	58.2873			42.5702	45.7599			48.5546	47.1381			54.6681	52.8548
	46.6499	59.5137	57.3698			44.2185	45.4766			46.4975	47.3937			54.6749	48.5614
	46	56.1612	60.0859			43.8313	44.4446			49.4614	47.8159			54.6334	51.2634
	46.1434	59.2529	57.2747			43.9516	44.5258			47.6149	49.9708			52.9365	49.6615
	45.86	54.4528	64.6151			42.9295	45.2884			47.0633	47.2859			54.0926	49.6671
	44.6474	53.8628	57.6044			42.6126	45.7394			45.4046	49.4766			48.8852	49.2609
	48.34	53.4239	53.0005			41.7048	45.1097			45.7396	51.0154			48.7938	53.1087
		52.3158	51.5933			42.8675	45.463			44.5031	47.1403			49.31	50.7458
		53.1046	49.139			42.2889	45.3971			45.0207	46.8889			49.3262	51.3088
		51.8598	65.9116			42.7332	44.8047			45.7109	49.9896			50.0728	48.6477
		52.2342				41.7467				44.7909				49.2965
		54.2378				41.8973				45.6722				50.3945
		51.9979				42.3693				45.1421				49.6817
		50.639				41.6826				46.6547				50.6622
		53.6584				42.2976				45.7374				50.0745
		53.7443				43.3774				47.4575				48.5202
		52.5659				42.1189				44.4066				50.1208
		52.9474				43.0935				46.0736				49.5367
		54.9617				41.2487				38.823				50.3777
average	46.9279	54.523	56.9969			42.8385	45.2643			46.2206	48.4395			50.9431	50.2298
sd	1.67559	2.39009	3.46544			1.17769	0.532335			1.88081	1.38818			2.59354	1.77372
