# Supplementary material for: Fecal Microbiota Transplantation Relieves Gastrointestinal and Autism Symptoms by Improving the Gut Microbiota in an Open-Label Study
Source: Front Cell Infect Microbiol. 2021 Oct 19;11:759435. doi: 10.3389/fcimb.2021.759435 (PMC8560686; doi:10.3389/fcimb.2021.759435)
Supplement: Supplementary file 1 [file DataSheet_1.zip › raw data/final_sample_data_tablel.xlsx]

## Sheet: table1_all
#fileid	forwardfile	reversefile	sampleid	#patientnames1	#patientnames2	#patientnames3	timepoint	fmt_method	fmt_test_ctrl	acceptor_donor	male_female	therapeutic effect	Analysis of intestinal permeability			GSRS	Bristol stool score	CARS	ABC	SRS	SAS	5-HT	DA	GABA	SIBO	ATC	T4	T8	T4/T8	B cell
f500	BT359_S121_L001_R1_001.fastq.gz	BT359_S121_L001_R2_001.fastq.gz	BT359	白稼君4.20	白稼君	BJJ	week8	oral	test	acceptor	male	N	0.095	1.21	0.079	5	3	43	99	114	73	48.0285		47.0633	N	7.65	31.31	29.34	1.07	8.25
f103	BT360_S123_L001_R1_001.fastq.gz	BT360_S123_L001_R2_001.fastq.gz	BT360	白稼君5.4	白稼君	BJJ	week12	oral	test	acceptor	male	N	0.095	1.21	0.079	11	2	36	100	120	74	54.743		54.0926	N	8.46	31.41	29.22	1.07	5.94
f410	BT265_S199_L001_R1_001.fastq.gz	BT265_S199_L001_R2_001.fastq.gz	BT265	白稼珺1.22	白稼珺	BJJ	week0	oral	test	acceptor	male	N	5.95	27.4	0.217	13	2	55	103	125	76	72.5893		54.4528	N	8.1	31.47	32.56	0.97	6.47
f411	BT265_S73_L001_R1_001.fastq.gz	BT265_S73_L001_R2_001.fastq.gz	BT265	白稼珺1.22	白稼珺	BJJ	week0	oral	test	acceptor	male	N	5.95	27.4	0.217	13	2	55	103	125	76	72.5893		54.4528	N	8.1	31.47	32.56	0.97	6.47
f414	BT267_S83_L001_R1_001.fastq.gz	BT267_S83_L001_R2_001.fastq.gz	BT267	白稼珺2.10	白稼珺	BJJ	week2	oral	test	acceptor	male	N
f415	BT267_S201_L001_R1_001.fastq.gz	BT267_S201_L001_R2_001.fastq.gz	BT267	白稼珺2.10	白稼珺	BJJ	week2	oral	test	acceptor	male	N
f416	BT268_S202_L001_R1_001.fastq.gz	BT268_S202_L001_R2_001.fastq.gz	BT268	白稼珺2.21	白稼珺	BJJ	week3	oral	test	acceptor	male	N
f417	BT268_S84_L001_R1_001.fastq.gz	BT268_S84_L001_R2_001.fastq.gz	BT268	白稼珺2.21	白稼珺	BJJ	week3	oral	test	acceptor	male	N
f412	BT266_S74_L001_R1_001.fastq.gz	BT266_S74_L001_R2_001.fastq.gz	BT266	白稼珺2.5	白稼珺	BJJ	week1	oral	test	acceptor	male	N
f413	BT266_S200_L001_R1_001.fastq.gz	BT266_S200_L001_R2_001.fastq.gz	BT266	白稼珺2.5	白稼珺	BJJ	week1	oral	test	acceptor	male	N
f418	BT269_S203_L001_R1_001.fastq.gz	BT269_S203_L001_R2_001.fastq.gz	BT269	白稼珺3.10	白稼珺	BJJ	week4	oral	test	acceptor	male	N	1.38	57.5	0.024	9	2	41	112	120	68	46.1394		42.9295	N	14.45	36.31	29.04	1.25	7.44
f419	BT269_S85_L001_R1_001.fastq.gz	BT269_S85_L001_R2_001.fastq.gz	BT269	白稼珺3.10	白稼珺	BJJ	week4	oral	test	acceptor	male	N	1.38	57.5	0.024	9	2	41	112	120	68	46.1394		42.9295	N	14.45	36.31	29.04	1.25	7.44
f420	BT270_S204_L001_R1_001.fastq.gz	BT270_S204_L001_R2_001.fastq.gz	BT270	白稼珺3.21	白稼珺	BJJ	week6	oral	test	acceptor	male	N
f421	BT270_S86_L001_R1_001.fastq.gz	BT270_S86_L001_R2_001.fastq.gz	BT270	白稼珺3.21	白稼珺	BJJ	week6	oral	test	acceptor	male	N
f459	BT315_S77_L001_R1_001.fastq.gz	BT315_S77_L001_R2_001.fastq.gz	BT315	曾与辉4.10	曾与辉	ZYH	week0	oral	test	acceptor	male	R	0.229	18.6	0.012	9	1	35	79	136	52	66.8562	54.4906	57.197	N	7.04	39.39	25.26	1.56	14.41
f460	BT316_S78_L001_R1_001.fastq.gz	BT316_S78_L001_R2_001.fastq.gz	BT316	曾与辉4.25	曾与辉	ZYH	week1	oral	test	acceptor	male	R
f536	BT404_S47_L001_R1_001.fastq.gz	BT404_S47_L001_R2_001.fastq.gz	BT404	曾与辉5.14	曾与辉	ZYH	week3	oral	test	acceptor	male	R
f462	BT318_S80_L001_R1_001.fastq.gz	BT318_S80_L001_R2_001.fastq.gz	BT318	曾与辉5.27	曾与辉	ZYH	week4	oral	test	acceptor	male	R	9.36	156	0.06	2	2	26	73	89	40	47.8983	57.5821	42.5702	N	8.87	33.53	25.06	1.34	12.69
f461	BT317_S79_L001_R1_001.fastq.gz	BT317_S79_L001_R2_001.fastq.gz	BT317	曾与辉5.3	曾与辉	ZYH	week2	oral	test	acceptor	male	R
f537	BT405_S48_L001_R1_001.fastq.gz	BT405_S48_L001_R2_001.fastq.gz	BT405	曾与辉6.18	曾与辉	ZYH	week6	oral	test	acceptor	male	R
f538	BT406_S49_L001_R1_001.fastq.gz	BT406_S49_L001_R2_001.fastq.gz	BT406	曾与辉6.30	曾与辉	ZYH	week8	oral	test	acceptor	male	R	6.74	117	0.058	2	2	29	69	98	42	49.0786	61.5623	48.5546	N	11.97	40.53	27.81	1.46	12.22
f158	BT457_S93_L001_R1_001.fastq.gz	BT457_S93_L001_R2_001.fastq.gz	BT457	曾与辉7.13	曾与辉	ZYH	week12	oral	test	acceptor	male	R	1.15	66.5	0.023	1	3	24	67	117	43	54.6189	56.238	54.6681	N	5.96	35.72	28.25	1.26	14.09
f159	BT457_S60_L001_R1_001.fastq.gz	BT457_S60_L001_R2_001.fastq.gz	BT457	曾与辉7.13	曾与辉	ZYH	week12	oral	test	acceptor	male	R	1.15	66.5	0.023	1	3	24	67	117	43	54.6189	56.238	54.6681	N	5.96	35.72	28.25	1.26	14.09
f563	BT458_S61_L001_R1_001.fastq.gz	BT458_S61_L001_R2_001.fastq.gz	BT458	曾与辉7.27	曾与辉	ZYH	week12	oral	test	acceptor	male	R	1.15	66.5	0.023	1	3	24	67	117	43	54.6189	56.238	54.6681	N	5.96	35.72	28.25	1.26	14.09
f185	BT107_S240_L001_R1_001.fastq.gz	BT107_S240_L001_R2_001.fastq.gz	BT107	陈凯歌3.23	陈凯歌	CKG	week0	oral	test	acceptor	male	N	0.444	5.32	0.084	9	1	37	99	148	65				O	13.41	24.84	25.75	0.96	16.81
f511	BT372_S40_L001_R1_001.fastq.gz	BT372_S40_L001_R2_001.fastq.gz	BT372	陈凯歌4.17	陈凯歌	CKG	week2	oral	test	acceptor	male	N
f512	BT373_S41_L001_R1_001.fastq.gz	BT373_S41_L001_R2_001.fastq.gz	BT373	陈凯歌4.24	陈凯歌	CKG	week3	oral	test	acceptor	male	N
f510	BT371_S39_L001_R1_001.fastq.gz	BT371_S39_L001_R2_001.fastq.gz	BT371	陈凯歌4.9	陈凯歌	CKG	week1	oral	test	acceptor	male	N
f514	BT375_S43_L001_R1_001.fastq.gz	BT375_S43_L001_R2_001.fastq.gz	BT375	陈凯歌5.20	陈凯歌	CKG	week6	oral	test	acceptor	male	N
f513	BT374_S42_L001_R1_001.fastq.gz	BT374_S42_L001_R2_001.fastq.gz	BT374	陈凯歌5.6	陈凯歌	CKG	week4	oral	test	acceptor	male	N	7.23	230	0.031	7	2	32	97	135	54				O	9.6	31.09	20.22	1.54	18.88
f134	BT437_S39_L001_R1_001.fastq.gz	BT437_S39_L001_R2_001.fastq.gz	BT437	陈凯歌6.10	陈凯歌	CKG	week8	oral	test	acceptor	male	N	4.54	134	0.034	12	3	29	109	139	61				O	7.2	30.34	20.13	1.51	26.75
f135	BT438_S40_L001_R1_001.fastq.gz	BT438_S40_L001_R2_001.fastq.gz	BT438	陈凯歌6.18	陈凯歌	CKG	week8	oral	test	acceptor	male	N	4.54	134	0.034	12	3	29	109	139	61				O	7.2	30.34	20.13	1.51	26.75
f557	BT439_S85_L001_R1_001.fastq.gz	BT439_S85_L001_R2_001.fastq.gz	BT439	陈凯歌7.1	陈凯歌	CKG	week12	oral	test	acceptor	male	N				7	2	37	97	135	68				O	13.31	32.41	20.72	1.56	17.34
f558	BT439_S41_L001_R1_001.fastq.gz	BT439_S41_L001_R2_001.fastq.gz	BT439	陈凯歌7.1	陈凯歌	CKG	week12	oral	test	acceptor	male	N				7	2	37	97	135	68				O	13.31	32.41	20.72	1.56	17.34
f480	BT339_S100_L001_R1_001.fastq.gz	BT339_S100_L001_R2_001.fastq.gz	BT339	陈睿淅3.29	陈睿淅	CRX	week4	rectal	test	acceptor	male	R	0.341	5.04	0.068	4	4	31	74	90	43	45.9319	58.4779	45.1097	N
f482	BT340_S102_L001_R1_001.fastq.gz	BT340_S102_L001_R2_001.fastq.gz	BT340	陈睿淅4.15	陈睿淅	CRX	week6	rectal	test	acceptor	male	R
f483	BT341_S103_L001_R1_001.fastq.gz	BT341_S103_L001_R2_001.fastq.gz	BT341	陈睿淅4.28	陈睿淅	CRX	week8	rectal	test	acceptor	male	R	2.7	71.5	0.038	7	4	28	68	107	46	49.3833	53.5041	51.0154	N	9.08	38.53	29.91	1.29	12.53
f484	BT342_S104_L001_R1_001.fastq.gz	BT342_S104_L001_R2_001.fastq.gz	BT342	陈睿淅5.25	陈睿淅	CRX	week12	rectal	test	acceptor	male	R	4.14	288	0.014	9	5	34	81	101	47	51.9623	57.4462	53.1087	N	7.26	39.91	26.94	1.48	13.94
f100	BT343_S105_L001_R1_001.fastq.gz	BT343_S105_L001_R2_001.fastq.gz	BT343	陈睿淅6.5	陈睿淅	CRX	week12	rectal	test	acceptor	male	R	4.14	288	0.014	9	5	34	81	101	47	51.9623	57.4462	53.1087	N	7.26	39.91	26.94	1.48	13.94
f035	BT140_S4_L001_R1_001.fastq.gz	BT140_S4_L001_R2_001.fastq.gz	BT140	陈睿浙1.30	陈睿浙	CRX	week0	rectal	test	acceptor	male	R	2.51	41.3	0.061	18	6	45	99	123	56	65.0052	51.5933	53.0005	O	9.8	32.66	28.66	1.14	14.88
f036	BT140_S101_L001_R1_001.fastq.gz	BT140_S101_L001_R2_001.fastq.gz	BT140	陈睿浙1.30	陈睿浙	CRX	week0	rectal	test	acceptor	male	R	2.51	41.3	0.061	18	6	45	99	123	56	65.0052	51.5933	53.0005	O	9.8	32.66	28.66	1.14	14.88
f225	BT141_S102_L001_R1_001.fastq.gz	BT141_S102_L001_R2_001.fastq.gz	BT141	陈睿浙3.1	陈睿浙	CRX	week0	rectal	test	acceptor	male	R	2.51	41.3	0.061	18	6	45	99	123	56	65.0052	51.5933	53.0005	O	9.8	32.66	28.66	1.14	14.88
f226	BT141_S5_L001_R1_001.fastq.gz	BT141_S5_L001_R2_001.fastq.gz	BT141	陈睿浙3.1	陈睿浙	CRX	week0	rectal	test	acceptor	male	R	2.51	41.3	0.061	18	6	45	99	123	56	65.0052	51.5933	53.0005	O	9.8	32.66	28.66	1.14	14.88
f227	BT143_S105_L001_R1_001.fastq.gz	BT143_S105_L001_R2_001.fastq.gz	BT143	陈睿浙3.14	陈睿浙	CRX	week2	rectal	test	acceptor	male	R
f228	BT143_S8_L001_R1_001.fastq.gz	BT143_S8_L001_R2_001.fastq.gz	BT143	陈睿浙3.14	陈睿浙	CRX	week2	rectal	test	acceptor	male	R
f229	BT144_S17_L001_R1_001.fastq.gz	BT144_S17_L001_R2_001.fastq.gz	BT144	陈睿浙3.21	陈睿浙	CRX	week3	rectal	test	acceptor	male	R
f230	BT144_S106_L001_R1_001.fastq.gz	BT144_S106_L001_R2_001.fastq.gz	BT144	陈睿浙3.21	陈睿浙	CRX	week3	rectal	test	acceptor	male	R
f037	BT142-1_S6_L001_R1_001.fastq.gz	BT142-1_S6_L001_R2_001.fastq.gz	BT142-1	陈睿浙3.8	陈睿浙	CRX	week1	rectal	test	acceptor	male	R
f038	BT142-1_S103_L001_R1_001.fastq.gz	BT142-1_S103_L001_R2_001.fastq.gz	BT142-1	陈睿浙3.8	陈睿浙	CRX	week1	rectal	test	acceptor	male	R
f039	BT142-2_S7_L001_R1_001.fastq.gz	BT142-2_S7_L001_R2_001.fastq.gz	BT142-2	陈睿浙3.8	陈睿浙	CRX	week1	rectal	test	acceptor	male	R
f040	BT142-2_S104_L001_R1_001.fastq.gz	BT142-2_S104_L001_R2_001.fastq.gz	BT142-2	陈睿浙3.8	陈睿浙	CRX	week1	rectal	test	acceptor	male	R
f187	BT11_S199_L001_R1_001.fastq.gz	BT11_S199_L001_R2_001.fastq.gz	BT11	侯霖涵4.25	侯霖涵	HLH	week6	oral	test	acceptor	male	R
f570	BT6_S85_L001_R1_001.fastq.gz	BT6_S85_L001_R2_001.fastq.gz	BT6	侯霖涵4.11	侯霖涵	HLH	week4	oral	test	acceptor	male	R	8.8	282	0.031	3	3	22	66	98	48	47.5492	51.7968	43.9516	N	12.81	32.1	25.2	1.27	14.7
f231	BT151_S33_L001_R1_001.fastq.gz	BT151_S33_L001_R2_001.fastq.gz	BT151	侯霖涵2.23	侯霖涵	HLH	week0	oral	test	acceptor	male	R	9.43	118	0.08	9	2	31	69	145	53	66.8578	52.184	59.2529	N	9.5	31.19	23.88	1.31	11.56
f232	BT151_S114_L001_R1_001.fastq.gz	BT151_S114_L001_R2_001.fastq.gz	BT151	侯霖涵2.23	侯霖涵	HLH	week0	oral	test	acceptor	male	R	9.43	118	0.08	9	2	31	69	145	53	66.8578	52.184	59.2529	N	9.5	31.19	23.88	1.31	11.56
f235	BT153_S116_L001_R1_001.fastq.gz	BT153_S116_L001_R2_001.fastq.gz	BT153	侯霖涵3.10	侯霖涵	HLH	week2	oral	test	acceptor	male	R
f236	BT153_S35_L001_R1_001.fastq.gz	BT153_S35_L001_R2_001.fastq.gz	BT153	侯霖涵3.10	侯霖涵	HLH	week2	oral	test	acceptor	male	R
f237	BT154_S36_L001_R1_001.fastq.gz	BT154_S36_L001_R2_001.fastq.gz	BT154	侯霖涵3.18	侯霖涵	HLH	week3	oral	test	acceptor	male	R
f238	BT154_S117_L001_R1_001.fastq.gz	BT154_S117_L001_R2_001.fastq.gz	BT154	侯霖涵3.18	侯霖涵	HLH	week3	oral	test	acceptor	male	R
f233	BT152_S115_L001_R1_001.fastq.gz	BT152_S115_L001_R2_001.fastq.gz	BT152	侯霖涵3.4	侯霖涵	HLH	week1	oral	test	acceptor	male	R
f234	BT152_S34_L001_R1_001.fastq.gz	BT152_S34_L001_R2_001.fastq.gz	BT152	侯霖涵3.4	侯霖涵	HLH	week1	oral	test	acceptor	male	R
f124	BT431_S33_L001_R1_001.fastq.gz	BT431_S33_L001_R2_001.fastq.gz	BT431	侯霖涵5.10	侯霖涵	HLH	week8	oral	test	acceptor	male	R	7.76	305	0.025	3	3	19	69	95	42	48.1356	55.0777	47.6149	N	11.42	33.44	25.62	1.31	15.5
f125	BT431_S81_L001_R1_001.fastq.gz	BT431_S81_L001_R2_001.fastq.gz	BT431	侯霖涵5.10	侯霖涵	HLH	week8	oral	test	acceptor	male	R	7.76	305	0.025	3	3	19	69	95	42	48.1356	55.0777	47.6149	N	11.42	33.44	25.62	1.31	15.5
f126	BT432_S34_L001_R1_001.fastq.gz	BT432_S34_L001_R2_001.fastq.gz	BT432	侯霖涵5.19	侯霖涵	HLH	week12	oral	test	acceptor	male	R	10.8	121	0.089	3	3	26	66	115	46	55.315	55.6578	52.9365	N	8.78	29.69	24.72	1.2	14.56
f127	BT432_S82_L001_R1_001.fastq.gz	BT432_S82_L001_R2_001.fastq.gz	BT432	侯霖涵5.19	侯霖涵	HLH	week12	oral	test	acceptor	male	R	10.8	121	0.089	3	3	26	66	115	46	55.315	55.6578	52.9365	N	8.78	29.69	24.72	1.2	14.56
f502	BT363_S124_L001_R1_001.fastq.gz	BT363_S124_L001_R2_001.fastq.gz	BT363	侯霖涵5.24	侯霖涵	HLH	week12	oral	test	acceptor	male	R	10.8	121	0.089	3	3	26	66	115	46	55.315	55.6578	52.9365	N	8.78	29.69	24.72	1.2	14.56
f078	BT21_S163_L001_R1_001.fastq.gz	BT21_S163_L001_R2_001.fastq.gz	BT21	黄达5.22	黄达	HD	week4	rectal	test	acceptor	male	R	8.93	182	0.049	4	3	19	57	94	46	43.4123	61.6507	45.1879	N	8.7	30.7	23.29	1.23	10.6
f082	BT28_S78_L001_R1_001.fastq.gz	BT28_S78_L001_R2_001.fastq.gz	BT28	黄达6.5	黄达	HD	week8	rectal	test	acceptor	male	R				1	4	18	61	101	43	50.5774	52.978	49.2874	N	13.6	37.1	19.5	1.9	14.8
f381	BT25_S65_L001_R1_001.fastq.gz	BT25_S65_L001_R2_001.fastq.gz	BT25	黄达5.29	黄达	HD	week6	rectal	test	acceptor	male	R
f382	BT25_S75_L001_R1_001.fastq.gz	BT25_S75_L001_R2_001.fastq.gz	BT25	黄达5.29	黄达	HD	week6	rectal	test	acceptor	male	R
f481	BT34_S101_L001_R1_001.fastq.gz	BT34_S101_L001_R2_001.fastq.gz	BT34	黄达6.15	黄达	HD	week8	rectal	test	acceptor	male	R				1	4	18	61	101	43	50.5774	52.978	49.2874	N	13.6	37.1	19.5	1.9	14.8
f455	BT310_S73_L001_R1_001.fastq.gz	BT310_S73_L001_R2_001.fastq.gz	BT310	黄达4.17	黄达	HD	week0	rectal	test	acceptor	male	R	0.151	2.77	0.055	8	2	32	78	123	60	65.4808	54.1501	54.9311	N	9.7	40.44	22.31	1.81	17.38
f456	BT311_S74_L001_R1_001.fastq.gz	BT311_S74_L001_R2_001.fastq.gz	BT311	黄达4.24	黄达	HD	week1	rectal	test	acceptor	male	R
f457	BT312_S75_L001_R1_001.fastq.gz	BT312_S75_L001_R2_001.fastq.gz	BT312	黄达5.1	黄达	HD	week2	rectal	test	acceptor	male	R
f458	BT313_S76_L001_R1_001.fastq.gz	BT313_S76_L001_R2_001.fastq.gz	BT313	黄达5.9	黄达	HD	week3	rectal	test	acceptor	male	R
f152	BT452_S55_L001_R1_001.fastq.gz	BT452_S55_L001_R2_001.fastq.gz	BT452	黄达6.26	黄达	HD	week12	rectal	test	acceptor	male	R				1	4	27	67	118	50	50.5258	50.67	49.4273	N	11.65	38.34	21.13	1.81	12.66
f562	BT454_S57_L001_R1_001.fastq.gz	BT454_S57_L001_R2_001.fastq.gz	BT454	黄达7.10	黄达	HD	week12	rectal	test	acceptor	male	R				1	4	27	67	118	50	50.5258	50.67	49.4273	N	11.65	38.34	21.13	1.81	12.66
f153	BT453_S56_L001_R1_001.fastq.gz	BT453_S56_L001_R2_001.fastq.gz	BT453	黄达7.4	黄达	HD	week12	rectal	test	acceptor	male	R				1	4	27	67	118	50	50.5258	50.67	49.4273	N	11.65	38.34	21.13	1.81	12.66
f446	BT293_S227_L001_R1_001.fastq.gz	BT293_S227_L001_R2_001.fastq.gz	BT293	3.黄思睿	黄思叡	HSR	week0	oral	test	acceptor	male	R	1.4	42.9	0.033	21	1	43	98	122	68	64.7021	60.4289	59.5137	N
f211	BT129_S91_L001_R1_001.fastq.gz	BT129_S91_L001_R2_001.fastq.gz	BT129	黄思叡1.17	黄思叡	HSR	week3	oral	test	acceptor	male	R
f212	BT129_S235_L001_R1_001.fastq.gz	BT129_S235_L001_R2_001.fastq.gz	BT129	黄思叡1.17	黄思叡	HSR	week3	oral	test	acceptor	male	R
f209	BT128_S234_L001_R1_001.fastq.gz	BT128_S234_L001_R2_001.fastq.gz	BT128	黄思叡1.2	黄思叡	HSR	week1	oral	test	acceptor	male	R
f210	BT128_S90_L001_R1_001.fastq.gz	BT128_S90_L001_R2_001.fastq.gz	BT128	黄思叡1.2	黄思叡	HSR	week1	oral	test	acceptor	male	R
f215	BT130_S93_L001_R1_001.fastq.gz	BT130_S93_L001_R2_001.fastq.gz	BT130	黄思叡1.23	黄思叡	HSR	week4	oral	test	acceptor	male	R	1.4	58	0.024	4	4	33	75	97	53	47.1698	63.4512	44.2185	N	12.8	34.44	26.22	1.31	18.31
f216	BT130_S236_L001_R1_001.fastq.gz	BT130_S236_L001_R2_001.fastq.gz	BT130	黄思叡1.23	黄思叡	HSR	week4	oral	test	acceptor	male	R	1.4	58	0.024	4	4	33	75	97	53	47.1698	63.4512	44.2185	N	12.8	34.44	26.22	1.31	18.31
f027	BT131_S246_L001_R1_001.fastq.gz	BT131_S246_L001_R2_001.fastq.gz	BT131	黄思叡2.13	黄思叡	HSR	week6	oral	test	acceptor	male	R
f028	BT131_S94_L001_R1_001.fastq.gz	BT131_S94_L001_R2_001.fastq.gz	BT131	黄思叡2.13	黄思叡	HSR	week6	oral	test	acceptor	male	R
f217	BT133_S247_L001_R1_001.fastq.gz	BT133_S247_L001_R2_001.fastq.gz	BT133	黄思叡2.24	黄思叡	HSR	week8	oral	test	acceptor	male	R	0.18	60.5	0.003	4	3	34	78	109	55	49.0912	62.4292	46.4975	N	11.09	35.16	26.75	1.31	15.53
f218	BT133_S95_L001_R1_001.fastq.gz	BT133_S95_L001_R2_001.fastq.gz	BT133	黄思叡2.24	黄思叡	HSR	week8	oral	test	acceptor	male	R	0.18	60.5	0.003	4	3	34	78	109	55	49.0912	62.4292	46.4975	N	11.09	35.16	26.75	1.31	15.53
f029	BT134_S96_L001_R1_001.fastq.gz	BT134_S96_L001_R2_001.fastq.gz	BT134	黄思叡2.28	黄思叡	HSR	week8	oral	test	acceptor	male	R	0.18	60.5	0.003	4	3	34	78	109	55	49.0912	62.4292	46.4975	N	11.09	35.16	26.75	1.31	15.53
f030	BT134_S248_L001_R1_001.fastq.gz	BT134_S248_L001_R2_001.fastq.gz	BT134	黄思叡2.28	黄思叡	HSR	week8	oral	test	acceptor	male	R	0.18	60.5	0.003	4	3	34	78	109	55	49.0912	62.4292	46.4975	N	11.09	35.16	26.75	1.31	15.53
f033	BT136_S250_L001_R1_001.fastq.gz	BT136_S250_L001_R2_001.fastq.gz	BT136	黄思叡3.14	黄思叡	HSR	week12	oral	test	acceptor	male	R	0.249	1.71	0.145	6	4	40	80	110	58	54.4983	58.8268	54.6749	N
f034	BT136_S98_L001_R1_001.fastq.gz	BT136_S98_L001_R2_001.fastq.gz	BT136	黄思叡3.14	黄思叡	HSR	week12	oral	test	acceptor	male	R	0.249	1.71	0.145	6	4	40	80	110	58	54.4983	58.8268	54.6749	N
f031	BT135_S97_L001_R1_001.fastq.gz	BT135_S97_L001_R2_001.fastq.gz	BT135	黄思叡3.8	黄思叡	HSR	week12	oral	test	acceptor	male	R	0.249	1.71	0.145	6	4	40	80	110	58	54.4983	58.8268	54.6749	N
f032	BT135_S249_L001_R1_001.fastq.gz	BT135_S249_L001_R2_001.fastq.gz	BT135	黄思叡3.8	黄思叡	HSR	week12	oral	test	acceptor	male	R	0.249	1.71	0.145	6	4	40	80	110	58	54.4983	58.8268	54.6749	N
f089	BT297_S231_L001_R1_001.fastq.gz	BT297_S231_L001_R2_001.fastq.gz	BT297	3-1黄思叡1.2	黄思叡	HSR	week1	oral	test	acceptor	male	R
f449	BT298_S232_L001_R1_001.fastq.gz	BT298_S232_L001_R2_001.fastq.gz	BT298	3-2黄思叡1.9	黄思叡	HSR	week2	oral	test	acceptor	male	R
f522	BT389_S56_L001_R1_001.fastq.gz	BT389_S56_L001_R2_001.fastq.gz	BT389	黄思叡4.13	黄思叡	HSR	week12	oral	test	acceptor	male	R	0.249	1.71	0.145	6	4	40	80	110	58	54.4983	58.8268	54.6749	N
f346	BT229_S149_L001_R1_001.fastq.gz	BT229_S149_L001_R2_001.fastq.gz	BT229	黄思源2.28	黄思源	HSY	week0	rectal	test	acceptor	male	R	4.74	74.4	0.064	15	1	49	87	121	52	64.7993	53.0005	57.6044	O	9.1	30.84	20.16	1.53	11.44
f347	BT229_S175_L001_R1_001.fastq.gz	BT229_S175_L001_R2_001.fastq.gz	BT229	黄思源2.28	黄思源	HSY	week0	rectal	test	acceptor	male	R	4.74	74.4	0.064	15	1	49	87	121	52	64.7993	53.0005	57.6044	O	9.1	30.84	20.16	1.53	11.44
f349	BT231_S151_L001_R1_001.fastq.gz	BT231_S151_L001_R2_001.fastq.gz	BT231	黄思源3.14	黄思源	HSY	week2	rectal	test	acceptor	male	R
f350	BT232_S176_L001_R1_001.fastq.gz	BT232_S176_L001_R2_001.fastq.gz	BT232	黄思源3.21	黄思源	HSY	week3	rectal	test	acceptor	male	R
f351	BT232_S152_L001_R1_001.fastq.gz	BT232_S152_L001_R2_001.fastq.gz	BT232	黄思源3.21	黄思源	HSY	week3	rectal	test	acceptor	male	R
f476	BT334_S95_L001_R1_001.fastq.gz	BT334_S95_L001_R2_001.fastq.gz	BT334	黄思源3.28	黄思源	HSY	week4	rectal	test	acceptor	male	R	0.115	2.59	0.044	1	4	32	55	86	40	45.8033	57.4741	45.7394	N	7.4	27.43	20.1	1.36	12.31
f348	BT230_S150_L001_R1_001.fastq.gz	BT230_S150_L001_R2_001.fastq.gz	BT230	黄思源3.7	黄思源	HSY	week1	rectal	test	acceptor	male	R
f477	BT335_S96_L001_R1_001.fastq.gz	BT335_S96_L001_R2_001.fastq.gz	BT335	黄思源4.11	黄思源	HSY	week6	rectal	test	acceptor	male	R
f478	BT336_S97_L001_R1_001.fastq.gz	BT336_S97_L001_R2_001.fastq.gz	BT336	黄思源4.25	黄思源	HSY	week8	rectal	test	acceptor	male	R	2.7	305	0.009	4	4	32	65	98	50	47.734	62.431	49.4766	N
f479	BT338_S99_L001_R1_001.fastq.gz	BT338_S99_L001_R2_001.fastq.gz	BT338	黄思源5.23	黄思源	HSY	week12	rectal	test	acceptor	male	R	28.2	207	0.136	5	4	35	75	115	56	50.3792	56.1637	49.2609	N	7.6	29.81	22.84	1.31	8.84
f099	BT337_S98_L001_R1_001.fastq.gz	BT337_S98_L001_R2_001.fastq.gz	BT337	黄思源5.9	黄思源	HSY	week12	rectal	test	acceptor	male	R	28.2	207	0.136	5	4	35	75	115	56	50.3792	56.1637	49.2609	N	7.6	29.81	22.84	1.31	8.84
f183	BT105_S230_L001_R1_001.fastq.gz	BT105_S230_L001_R2_001.fastq.gz	BT105	冀泽畅3.14	冀泽畅	JZC	week0	rectal	test	acceptor	male	R	2.42	67.2	0.036	27	6	50	114	141	69	66.4623	54.9311	65.9116	O	12.34	38.25	21.28	1.8	12.91
f184	BT106_S231_L001_R1_001.fastq.gz	BT106_S231_L001_R2_001.fastq.gz	BT106	冀泽畅3.20	冀泽畅	JZC	week1	rectal	test	acceptor	male	R
f485	BT344_S106_L001_R1_001.fastq.gz	BT344_S106_L001_R2_001.fastq.gz	BT344	冀泽畅3.27	冀泽畅	JZC	week2	rectal	test	acceptor	male	R
f487	BT346_S108_L001_R1_001.fastq.gz	BT346_S108_L001_R2_001.fastq.gz	BT346	冀泽畅4.10	冀泽畅	JZC	week4	rectal	test	acceptor	male	R	0.251	3.39	0.074	8	4	28	98	99	45	44.6211	57.6484	44.8047	N
f488	BT347_S109_L001_R1_001.fastq.gz	BT347_S109_L001_R2_001.fastq.gz	BT347	冀泽畅4.25	冀泽畅	JZC	week6	rectal	test	acceptor	male	R
f486	BT345_S107_L001_R1_001.fastq.gz	BT345_S107_L001_R2_001.fastq.gz	BT345	冀泽畅4.3	冀泽畅	JZC	week3	rectal	test	acceptor	male	R
f539	BT407_S50_L001_R1_001.fastq.gz	BT407_S50_L001_R2_001.fastq.gz	BT407	冀泽畅5.27	冀泽畅	JZC	week8	rectal	test	acceptor	male	R	2.37	73.7	0.032	13	4	27	109	103	49	49.8843	68.2566	49.9896	N
f540	BT409_S52_L001_R1_001.fastq.gz	BT409_S52_L001_R2_001.fastq.gz	BT409	冀泽畅6.13	冀泽畅	JZC	week12	rectal	test	acceptor	male	R				12	4	28	98	117	47	52.2234	60.0866	48.6477	O	11.76	34.56	23.56	1.47	13.41
f115	BT408_S51_L001_R1_001.fastq.gz	BT408_S51_L001_R2_001.fastq.gz	BT408	冀泽畅6.5	冀泽畅	JZC	week12	rectal	test	acceptor	male	R				12	4	28	98	117	47	52.2234	60.0866	48.6477	O	11.76	34.56	23.56	1.47	13.41
f434	BT277_S211_L001_R1_001.fastq.gz	BT277_S211_L001_R2_001.fastq.gz	BT277	1.况晏丞	况晏丞	KYC	week0	rectal	test	acceptor	male	R	0.43	43.4	0.01	13	1	48	132	127	62				O
f327	BT218_S137_L001_R1_001.fastq.gz	BT218_S137_L001_R2_001.fastq.gz	BT218	况晏丞1.1	况晏丞	KYC	week1	rectal	test	acceptor	male	R
f328	BT219_S138_L001_R1_001.fastq.gz	BT219_S138_L001_R2_001.fastq.gz	BT219	况晏丞1.11	况晏丞	KYC	week2	rectal	test	acceptor	male	R
f330	BT220_S139_L001_R1_001.fastq.gz	BT220_S139_L001_R2_001.fastq.gz	BT220	况晏丞1.31	况晏丞	KYC	week4	rectal	test	acceptor	male	R	1.97	156	0.013	3	2	38	109	84	53				N	11.19	29.09	33.66	0.86	13.41
f331	BT220_S168_L001_R1_001.fastq.gz	BT220_S168_L001_R2_001.fastq.gz	BT220	况晏丞1.31	况晏丞	KYC	week4	rectal	test	acceptor	male	R	1.97	156	0.013		2	38	109	84	53				N	11.19	29.09	33.66	0.86	13.41
f332	BT221_S169_L001_R1_001.fastq.gz	BT221_S169_L001_R2_001.fastq.gz	BT221	况晏丞2.28	况晏丞	KYC	week8	rectal	test	acceptor	male	R	3.55	112	0.67	3	4	36	73	108	50				N	12.19	34.63	34.25	1.01	15.28
f333	BT221_S140_L001_R1_001.fastq.gz	BT221_S140_L001_R2_001.fastq.gz	BT221	况晏丞2.28	况晏丞	KYC	week8	rectal	test	acceptor	male	R	3.55	112	0.67	3	4	36	73	108	50				N	12.19	34.63	34.25	1.01	15.28
f334	BT222_S141_L001_R1_001.fastq.gz	BT222_S141_L001_R2_001.fastq.gz	BT222	况晏丞3.2	况晏丞	KYC	week12	rectal	test	acceptor	male	R	3.3	91.8	0.036	7	3	35	116	120	54				N
f335	BT222_S170_L001_R1_001.fastq.gz	BT222_S170_L001_R2_001.fastq.gz	BT222	况晏丞3.2	况晏丞	KYC	week12	rectal	test	acceptor	male	R	3.3	91.8	0.036	7	3	35	116	120	54				N
f087	BT292_S226_L001_R1_001.fastq.gz	BT292_S226_L001_R2_001.fastq.gz	BT292	20.雷子戟	雷子戟	LZJ	week0	oral	test	acceptor	male	R	0.7	46.5	0.014	6	1	33	86	142	58	68.9854		52.3158	O
f323	BT215_S134_L001_R1_001.fastq.gz	BT215_S134_L001_R2_001.fastq.gz	BT215	雷子戟1.12	雷子戟	LZJ	week3	oral	test	acceptor	male	R
f324	BT216_S167_L001_R1_001.fastq.gz	BT216_S167_L001_R2_001.fastq.gz	BT216	雷子戟1.19	雷子戟	LZJ	week4	oral	test	acceptor	male	R	0.49	46.9	0.011	0	3	30	63	97	43	46.9654		42.8675	N	12.43	31.37	19.63	1.6	20.22
f325	BT216_S135_L001_R1_001.fastq.gz	BT216_S135_L001_R2_001.fastq.gz	BT216	雷子戟1.19	雷子戟	LZJ	week6	oral	test	acceptor	male	R
f326	BT217_S136_L001_R1_001.fastq.gz	BT217_S136_L001_R2_001.fastq.gz	BT217	雷子戟1.28	雷子戟	LZJ	week8	oral	test	acceptor	male	R	1.48	60.8	0.024	66	3	36	56	101	45	51.4377		44.5031	N	5.21	24.91	19.56	1.27	16.31
f321	BT214_S133_L001_R1_001.fastq.gz	BT214_S133_L001_R2_001.fastq.gz	BT214	雷子戟1.5	雷子戟	LZJ	week2	oral	test	acceptor	male	R
f322	BT214_S166_L001_R1_001.fastq.gz	BT214_S166_L001_R2_001.fastq.gz	BT214	雷子戟1.5	雷子戟	LZJ	week1	oral	test	acceptor	male	R
f319	BT213_S132_L001_R1_001.fastq.gz	BT213_S132_L001_R2_001.fastq.gz	BT213	雷子戟12.30	雷子戟	LZJ	week0	oral	test	acceptor	male	R	0.7	46.5	0.014	6	1	33	86	142	58	68.9854		52.3158	O
f320	BT213_S165_L001_R1_001.fastq.gz	BT213_S165_L001_R2_001.fastq.gz	BT213	雷子戟12.30	雷子戟	LZJ	week0	oral	test	acceptor	male	R	0.7	46.5	0.014	6	1	33	86	142	58	68.9854		52.3158	O
f529	BT397_S64_L001_R1_001.fastq.gz	BT397_S64_L001_R2_001.fastq.gz	BT397	雷子戟4.11	雷子戟	LZJ	week12	oral	test	acceptor	male	R	0.076	2.29	0.033	3	1	32	61	110	47	57.5995		49.31	N	8.69	30	22.91	1.31	15.22
f106	BT377_S45_L001_R1_001.fastq.gz	BT377_S45_L001_R2_001.fastq.gz	BT377	雷子铭4.11	雷子铭	LZM	week0	rectal	test	acceptor	male	N	0.41	3.4	0.12	13	5	31	65	135	70	63.4741	60.0859	57.3698	N	7.8	38.25	18.53	2.06	7.94
f107	BT378_S46_L001_R1_001.fastq.gz	BT378_S46_L001_R2_001.fastq.gz	BT378	雷子铭4.24	雷子铭	LZM	week2	rectal	test	acceptor	male	N
f105	BT376_S44_L001_R1_001.fastq.gz	BT376_S44_L001_R2_001.fastq.gz	BT376	雷子铭4.9	雷子铭	LZM	week0	rectal	test	acceptor	male	N	0.41	3.4	0.12	13	5	31	65	135	70	63.4741	60.0859	57.3698	N	7.8	38.25	18.53	2.06	7.94
f108	BT379_S47_L001_R1_001.fastq.gz	BT379_S47_L001_R2_001.fastq.gz	BT379	雷子铭5.1	雷子铭	LZM	week3	rectal	test	acceptor	male	N
f109	BT380_S49_L001_R1_001.fastq.gz	BT380_S49_L001_R2_001.fastq.gz	BT380	雷子铭5.10	雷子铭	LZM	week4	rectal	test	acceptor	male	N				9	4	27	46	109	62	44.1985	60.4944	45.4766	N	8.98	37.95	19.72	1.92	8.38
f120	BT418_S62_L001_R1_001.fastq.gz	BT418_S62_L001_R2_001.fastq.gz	BT418	雷子铭5.24	雷子铭	LZM	week6	rectal	test	acceptor	male	N
f154	BT455_S91_L001_R1_001.fastq.gz	BT455_S91_L001_R2_001.fastq.gz	BT455	雷子铭6.21	雷子铭	LZM	week8	rectal	test	acceptor	male	N	16.7	246	0.068	8	3	23	63	138	76	49.7345	55.5177	47.3937	N	5.61	31.06	19.5	1.59	6.44
f155	BT455_S58_L001_R1_001.fastq.gz	BT455_S58_L001_R2_001.fastq.gz	BT455	雷子铭6.21	雷子铭	LZM	week8	rectal	test	acceptor	male	N	16.7	246	0.068	8	3	23	63	138	76	49.7345	55.5177	47.3937	N	5.61	31.06	19.5	1.59	6.44
f121	BT419_S63_L001_R1_001.fastq.gz	BT419_S63_L001_R2_001.fastq.gz	BT419	雷子铭6.7	雷子铭	LZM	week6	rectal	test	acceptor	male	N
f156	BT456_S92_L001_R1_001.fastq.gz	BT456_S92_L001_R2_001.fastq.gz	BT456	雷子铭7.5	雷子铭	LZM	week12	rectal	test	acceptor	male	N				6	2	25	63	136	64	51.1226	56.8814	48.5614	N	8.18	28.72	19.69	1.46	7.75
f157	BT456_S59_L001_R1_001.fastq.gz	BT456_S59_L001_R2_001.fastq.gz	BT456	雷子铭7.5	雷子铭	LZM	week12	rectal	test	acceptor	male	N				6	2	25	63	136	64	51.1226	56.8814	48.5614	N	8.18	28.72	19.69	1.46	7.75
f440	BT283_S217_L001_R1_001.fastq.gz	BT283_S217_L001_R2_001.fastq.gz	BT283	10.李东翰	李东翰	LDH	week0	oral	test	acceptor	male	N	0.5	32.6	0.016	8	1	34	62	136	72	68.7639	48.2442	50.639	O
f188	BT110_S243_L001_R1_001.fastq.gz	BT110_S243_L001_R2_001.fastq.gz	BT110	李东翰1.10	李东翰	LDH	week2	oral	test	acceptor	male	N
f189	BT111_S244_L001_R1_001.fastq.gz	BT111_S244_L001_R2_001.fastq.gz	BT111	李东翰1.19	李东翰	LDH	week3	oral	test	acceptor	male	N
f190	BT112_S245_L001_R1_001.fastq.gz	BT112_S245_L001_R2_001.fastq.gz	BT112	李东翰1.21	李东翰	LDH	week4	oral	test	acceptor	male	N	1.4	42.9	0.033	7	2	30	72	132	67	46.6796	60.6228	41.6826	O	11.02	32.18	18.97	1.73	12.41
f186	BT109_S242_L001_R1_001.fastq.gz	BT109_S242_L001_R2_001.fastq.gz	BT109	李东翰1.3	李东翰	LDH	week1	oral	test	acceptor	male	N
f024	BT108_S241_L001_R1_001.fastq.gz	BT108_S241_L001_R2_001.fastq.gz	BT108	李东翰12.20	李东翰	LDH	week0	oral	test	acceptor	male	N	0.5	32.6	0.016	8	1	34	62	136	72	68.7639	48.2442	50.639	O
f191	BT113_S246_L001_R1_001.fastq.gz	BT113_S246_L001_R2_001.fastq.gz	BT113	李东翰2.10	李东翰	LDH	week6	oral	test	acceptor	male	N
f192	BT114_S247_L001_R1_001.fastq.gz	BT114_S247_L001_R2_001.fastq.gz	BT114	李东翰2.25	李东翰	LDH	week8	oral	test	acceptor	male	N	2.67	98	0.027	6	2	30	61	138	69	51.0907	59.3404	46.6547	O	8.44	38.25	23.91	1.6	11.56
f523	BT390_S58_L001_R1_001.fastq.gz	BT390_S58_L001_R2_001.fastq.gz	BT390	李东翰3.31	李东翰	LDH	week12	oral	test	acceptor	male	N	0.063	1.11	0.057	6	2	30	63	133	68	54.934	49.1142	50.6622	O	10.9	30.03	18.03	1.67	12.5
f467	BT324_S85_L001_R1_001.fastq.gz	BT324_S85_L001_R2_001.fastq.gz	BT324	李明晨5.1	李明晨	LMC	week0	rectal	test	acceptor	male	R	4.2	85.4	0.049	10	5	34	95	134	64	66.6909	64.6151	57.2747	O	12.6	36.03	18.06	2	15.69
f468	BT325_S86_L001_R1_001.fastq.gz	BT325_S86_L001_R2_001.fastq.gz	BT325	李明晨5.10	李明晨	LMC	week1	rectal	test	acceptor	male	R
f469	BT326_S87_L001_R1_001.fastq.gz	BT326_S87_L001_R2_001.fastq.gz	BT326	李明晨5.17	李明晨	LMC	week2	rectal	test	acceptor	male	R
f470	BT327_S88_L001_R1_001.fastq.gz	BT327_S88_L001_R2_001.fastq.gz	BT327	李明晨5.24	李明晨	LMC	week3	rectal	test	acceptor	male	R
f471	BT328_S89_L001_R1_001.fastq.gz	BT328_S89_L001_R2_001.fastq.gz	BT328	李明晨5.31	李明晨	LMC	week4	rectal	test	acceptor	male	R	1.41	68.7	0.021	0	4	23	65	79	47	45.1523	60.4967	44.5258	N	9.78	41.41	18.22	2.27	14.63
f553	BT426_S71_L001_R1_001.fastq.gz	BT426_S71_L001_R2_001.fastq.gz	BT426	李明晨6.15	李明晨	LMC	week6	rectal	test	acceptor	male	R
f554	BT427_S72_L001_R1_001.fastq.gz	BT427_S72_L001_R2_001.fastq.gz	BT427	李明晨6.27	李明晨	LMC	week8	rectal	test	acceptor	male	R	15.7	232.1	0.068	1	4	24	71	98	50	49.6264	57.0006	49.9708	N	10.03	38.84	19.22	2.02	17.56
f140	BT442_S44_L001_R1_001.fastq.gz	BT442_S44_L001_R2_001.fastq.gz	BT442	李明晨7.13	李明晨	LMC	week12	rectal	test	acceptor	male	R				5	3	25	75	121	53	53.0459	50.5453	49.6615	N	9.12	36.81	18.41	2	16.22
f559	BT443_S45_L001_R1_001.fastq.gz	BT443_S45_L001_R2_001.fastq.gz	BT443	李明晨7.26	李明晨	LMC	week12	rectal	test	acceptor	male	R				5	3	25	75	121	53	53.0459	50.5453	49.6615	N
f437	BT280_S214_L001_R1_001.fastq.gz	BT280_S214_L001_R2_001.fastq.gz	BT280	5.李贤璐	李贤璐	LXL	week0	rectal	test	acceptor	male	N	0.26	13.1	0.02	13	6	36	72	144	72	62.9058	49.139	51.5933	O
f239	BT155_S118_L001_R1_001.fastq.gz	BT155_S118_L001_R2_001.fastq.gz	BT155	李贤璐1.10	李贤璐	LXL	week1	rectal	test	acceptor	male	N
f240	BT155_S37_L001_R1_001.fastq.gz	BT155_S37_L001_R2_001.fastq.gz	BT155	李贤璐1.10	李贤璐	LXL	week1	rectal	test	acceptor	male	N
f241	BT156_S119_L001_R1_001.fastq.gz	BT156_S119_L001_R2_001.fastq.gz	BT156	李贤璐1.17	李贤璐	LXL	week2	rectal	test	acceptor	male	N
f242	BT156_S38_L001_R1_001.fastq.gz	BT156_S38_L001_R2_001.fastq.gz	BT156	李贤璐1.17	李贤璐	LXL	week2	rectal	test	acceptor	male	N
f243	BT157_S39_L001_R1_001.fastq.gz	BT157_S39_L001_R2_001.fastq.gz	BT157	李贤璐1.27	李贤璐	LXL	week3	rectal	test	acceptor	male	N
f244	BT157_S120_L001_R1_001.fastq.gz	BT157_S120_L001_R2_001.fastq.gz	BT157	李贤璐1.27	李贤璐	LXL	week3	rectal	test	acceptor	male	N
f245	BT158_S121_L001_R1_001.fastq.gz	BT158_S121_L001_R2_001.fastq.gz	BT158	李贤璐2.10	李贤璐	LXL	week4	rectal	test	acceptor	male	N	1.1	54.2	0.02	11	5	30	77	128	65	42.6481	60.8146	45.463	N	8.8	26.5	19.78	1.34	13.47
f246	BT158_S40_L001_R1_001.fastq.gz	BT158_S40_L001_R2_001.fastq.gz	BT158	李贤璐2.10	李贤璐	LXL	week4	rectal	test	acceptor	male	N	1.1	54.2	0.02	11	5	30	77	128	65	42.6481	60.8146	45.463	N	8.8	26.5	19.78	1.34	13.47
f051	BT159_S48_L001_R1_001.fastq.gz	BT159_S48_L001_R2_001.fastq.gz	BT159	李贤璐2.19	李贤璐	LXL	week6	rectal	test	acceptor	male	N
f052	BT159_S122_L001_R1_001.fastq.gz	BT159_S122_L001_R2_001.fastq.gz	BT159	李贤璐2.19	李贤璐	LXL	week6	rectal	test	acceptor	male	N
f247	BT160_S49_L001_R1_001.fastq.gz	BT160_S49_L001_R2_001.fastq.gz	BT160	李贤璐2.21	李贤璐	LXL	week6	rectal	test	acceptor	male	N
f248	BT160_S124_L001_R1_001.fastq.gz	BT160_S124_L001_R2_001.fastq.gz	BT160	李贤璐2.21	李贤璐	LXL	week6	rectal	test	acceptor	male	N
f054	BT161_S125_L001_R1_001.fastq.gz	BT161_S125_L001_R2_001.fastq.gz	BT161	李贤璐3.1	李贤璐	LXL	week8	rectal	test	acceptor	male	N	2.98	89.3	0.033	10	5	30	75	137	70	48.7354	59.6259	47.1403	N	7.08	31.66	23.5	1.35	15.31
f055	BT161_S50_L001_R1_001.fastq.gz	BT161_S50_L001_R2_001.fastq.gz	BT161	李贤璐3.1	李贤璐	LXL	week8	rectal	test	acceptor	male	N	2.98	89.3	0.033	10	5	30	75	137	70	48.7354	59.6259	47.1403	N	7.08	31.66	23.5	1.35	15.31
f056	BT162_S51_L001_R1_001.fastq.gz	BT162_S51_L001_R2_001.fastq.gz	BT162	李贤璐3.14	李贤璐	LXL	week12	rectal	test	acceptor	male	N	0.211	2.64	0.08	10	5	32	70	131	69	52.2808	53.2603	53.2603	N	9.3	28.25	21.31	1.33	13.89
f057	BT162_S126_L001_R1_001.fastq.gz	BT162_S126_L001_R2_001.fastq.gz	BT162	李贤璐3.14	李贤璐	LXL	week12	rectal	test	acceptor	male	N	0.211	2.64	0.08	10	5	32	70	131	69	52.2808	53.2603	53.2603	N	9.3	28.25	21.31	1.33	13.89
f249	BT163_S52_L001_R1_001.fastq.gz	BT163_S52_L001_R2_001.fastq.gz	BT163	李贤璐3.20	李贤璐	LXL	week12	rectal	test	acceptor	male	N	0.211	2.64	0.08	10	5	32	70	131	69	52.2808	53.2603	53.2603	N	9.3	28.25	21.31	1.33	13.89
f250	BT163_S127_L001_R1_001.fastq.gz	BT163_S127_L001_R2_001.fastq.gz	BT163	李贤璐3.20	李贤璐	LXL	week12	rectal	test	acceptor	male	N	0.211	2.64	0.08	10	5	32	70	131	69	52.2808	53.2603	53.2603	N	9.3	28.25	21.31	1.33	13.89
f447	BT295_S229_L001_R1_001.fastq.gz	BT295_S229_L001_R2_001.fastq.gz	BT295	9.李源捷	李源捷	LYJ	week0	oral	test	acceptor	male	R	1.3	21.1	0.059	8	1	36	77	139	67	63.3028	50.196	54.9617	O
f093	BT301_S235_L001_R1_001.fastq.gz	BT301_S235_L001_R2_001.fastq.gz	BT301	9-1.李源捷	李源捷	LYJ	week12	oral	test	acceptor	male	R	0.065	0.83	0.078	4	3	34	69	105	49	56.1702	49.3842	50.3777	N	13.75	29.97	29.53	1.01	13.19
f094	BT302_S236_L001_R1_001.fastq.gz	BT302_S236_L001_R2_001.fastq.gz	BT302	9-2.李源捷	李源捷	LYJ	week12	oral	test	acceptor	male	R	0.065	0.83	0.078	4	3	34	69	105	49	56.1702	49.3842	50.3777	N	13.75	29.97	29.53	1.01	13.19
f336	BT223_S171_L001_R1_001.fastq.gz	BT223_S171_L001_R2_001.fastq.gz	BT223	李源捷1.1	李源捷	LYJ	week1	oral	test	acceptor	male	R
f337	BT223_S142_L001_R1_001.fastq.gz	BT223_S142_L001_R2_001.fastq.gz	BT223	李源捷1.1	李源捷	LYJ	week1	oral	test	acceptor	male	R
f340	BT225_S173_L001_R1_001.fastq.gz	BT225_S173_L001_R2_001.fastq.gz	BT225	李源捷1.22	李源捷	LYJ	week3	oral	test	acceptor	male	R
f341	BT225_S144_L001_R1_001.fastq.gz	BT225_S144_L001_R2_001.fastq.gz	BT225	李源捷1.22	李源捷	LYJ	week3	oral	test	acceptor	male	R
f338	BT224_S143_L001_R1_001.fastq.gz	BT224_S143_L001_R2_001.fastq.gz	BT224	李源捷1.8	李源捷	LYJ	week2	oral	test	acceptor	male	R
f339	BT224_S172_L001_R1_001.fastq.gz	BT224_S172_L001_R2_001.fastq.gz	BT224	李源捷1.8	李源捷	LYJ	week2	oral	test	acceptor	male	R
f342	BT226_S174_L001_R1_001.fastq.gz	BT226_S174_L001_R2_001.fastq.gz	BT226	李源捷2.15	李源捷	LYJ	week4	oral	test	acceptor	male	R	1.4	42.9	0.033	0	2	30	62	97	46	47.2638	68.0165	41.2487	N	9.4	21.06	30.56	0.69	11.09
f343	BT226_S145_L001_R1_001.fastq.gz	BT226_S145_L001_R2_001.fastq.gz	BT226	李源捷2.15	李源捷	LYJ	week4	oral	test	acceptor	male	R	1.4	42.9	0.033	0	2	30	62	97	46	47.2638	68.0165	41.2487	N	9.4	21.06	30.56	0.69	11.09
f344	BT227_S146_L001_R1_001.fastq.gz	BT227_S146_L001_R2_001.fastq.gz	BT227	李源捷2.21	李源捷	LYJ	week6	oral	test	acceptor	male	R
f345	BT228_S148_L001_R1_001.fastq.gz	BT228_S148_L001_R2_001.fastq.gz	BT228	李源捷3.20	李源捷	LYJ	week8	oral	test	acceptor	male	R	2.9	69.5	0.042	4	3	38	54	99	49	27.853	56.6408	38.823	N	13.75	23.37	30.88	0.76	8.94
f221	BT138_S2_L001_R1_001.fastq.gz	BT138_S2_L001_R2_001.fastq.gz	BT138	林立城3.14	林立城	LLC	week1	rectal	test	acceptor	male	R
f222	BT138_S100_L001_R1_001.fastq.gz	BT138_S100_L001_R2_001.fastq.gz	BT138	林立城3.14	林立城	LLC	week1	rectal	test	acceptor	male	R
f223	BT139_S3_L001_R1_001.fastq.gz	BT139_S3_L001_R2_001.fastq.gz	BT139	林立城3.20	林立城	LLC	week2	rectal	test	acceptor	male	R
f503	BT364_S125_L001_R1_001.fastq.gz	BT364_S125_L001_R2_001.fastq.gz	BT364	林立城3.28	林立城	LLC	week3	rectal	test	acceptor	male	R
f219	BT137_S99_L001_R1_001.fastq.gz	BT137_S99_L001_R2_001.fastq.gz	BT137	林立城3.7	林立城	LLC	week0	rectal	test	acceptor	male	R	0.35	34.3	0.01	15	5	35	107	131	48	65.8185	57.2747	60.0859	N	9.84	33.81	23.03	1.47	17.56
f220	BT137_S1_L001_R1_001.fastq.gz	BT137_S1_L001_R2_001.fastq.gz	BT137	林立城3.7	林立城	LLC	week0	rectal	test	acceptor	male	R	0.35	34.3	0.01	15	5	35	107	131	48	65.8185	57.2747	60.0859	N	9.84	33.81	23.03	1.47	17.56
f505	BT366_S127_L001_R1_001.fastq.gz	BT366_S127_L001_R2_001.fastq.gz	BT366	林立城4.18	林立城	LLC	week6	rectal	test	acceptor	male	R
f504	BT365_S126_L001_R1_001.fastq.gz	BT365_S126_L001_R2_001.fastq.gz	BT365	林立城4.3	林立城	LLC	week4	rectal	test	acceptor	male	R				4	4	24	83	96	35	42.629	57.4536	44.4446	N	7.4	29.13	23.41	1.24	15.13
f506	BT367_S36_L001_R1_001.fastq.gz	BT367_S36_L001_R2_001.fastq.gz	BT367	林立城5.02	林立城	LLC	week8	rectal	test	acceptor	male	R	0.148	2.72	0.054	6	4	26	85	90	37	49.0235	55.8739	47.8159	N	6.8	29.94	22.25	1.35	14.41
f104	BT368_S37_L001_R1_001.fastq.gz	BT368_S37_L001_R2_001.fastq.gz	BT368	林立城5.16	林立城	LLC	week8	rectal	test	acceptor	male	R	0.148	2.72	0.054	6	4	26	85	90	37	49.0235	55.8739	47.8159	N	6.8	29.94	22.25	1.35	14.41
f507	BT369_S38_L001_R1_001.fastq.gz	BT369_S38_L001_R2_001.fastq.gz	BT369	林立城5.30	林立城	LLC	week12	rectal	test	acceptor	male	R	9.32	134	0.07	7	4	30	76	100	39	51.4786	55.3379	51.2634	N	5.8	28.13	22.84	1.23	14.34
f508	BT369_S40_L001_R1_001.fastq.gz	BT369_S40_L001_R2_001.fastq.gz	BT369	林立城5.30	林立城	LLC	week12	rectal	test	acceptor	male	R	9.32	134	0.07	7	4	30	76	100	39	51.4786	55.3379	51.2634	N	5.8	28.13	22.84	1.23	14.34
f071	BT20_S155_L001_R1_001.fastq.gz	BT20_S155_L001_R2_001.fastq.gz	BT20	刘铭源5.25	刘铭源	LMY	week8	oral	test	acceptor	male	R	21.5	206	0.104	5	3	22	52	103	57	46.4672	69.2884	49.2379	N	7.19	34.34	40.38	0.85	12.53
f079	BT23_S73_L001_R1_001.fastq.gz	BT23_S73_L001_R2_001.fastq.gz	BT23	刘铭源5.31	刘铭源	LMY	week8	oral	test	acceptor	male	R	21.5	206	0.104	5	3	22	52	103	57	46.4672	69.2884	49.2379	N	7.19	34.34	40.38	0.85	12.53
f198	BT12_S200_L001_R1_001.fastq.gz	BT12_S200_L001_R2_001.fastq.gz	BT12	刘铭源4.27	刘铭源	LMY	week4	oral	test	acceptor	male	R	0.178	3.41	0.052	4	3	20	61	98	50	46.5883	65.6111	45.466	N	9.1	28.19	37.03	0.76	12.5
f199	BT12_S86_L001_R1_001.fastq.gz	BT12_S86_L001_R2_001.fastq.gz	BT12	刘铭源4.27	刘铭源	LMY	week4	oral	test	acceptor	male	R	0.178	3.41	0.052	4	3	20	61	98	50	46.5883	65.6111	45.466	N	9.1	28.19	37.03	0.76	12.5
f213	BT13_S92_L001_R1_001.fastq.gz	BT13_S92_L001_R2_001.fastq.gz	BT13	刘铭源5.3	刘铭源	LMY	week6	oral	test	acceptor	male	R
f214	BT13_S201_L001_R1_001.fastq.gz	BT13_S201_L001_R2_001.fastq.gz	BT13	刘铭源5.3	刘铭源	LMY	week6	oral	test	acceptor	male	R
f262	BT17_S133_L001_R1_001.fastq.gz	BT17_S133_L001_R2_001.fastq.gz	BT17	刘铭源5.17	刘铭源	LMY	week6	oral	test	acceptor	male	R
f572	BT8_S39_L001_R1_001.fastq.gz	BT8_S39_L001_R2_001.fastq.gz	BT8	刘铭源4.19	刘铭源	LMY	week3	oral	test	acceptor	male	R
f549	BT422_S67_L001_R1_001.fastq.gz	BT422_S67_L001_R2_001.fastq.gz	BT422	刘铭源3.16	刘铭源	LMY	week0	oral	test	acceptor	male	R	2.64	53.2	0.05	8	2	33	82	145	58	68.3224	53.1419	57.7333	N	9.78	29.65	40.61	0.73	13.38
f550	BT423_S68_L001_R1_001.fastq.gz	BT423_S68_L001_R2_001.fastq.gz	BT423	刘铭源3.29	刘铭源	LMY	week1	oral	test	acceptor	male	R
f551	BT424_S69_L001_R1_001.fastq.gz	BT424_S69_L001_R2_001.fastq.gz	BT424	刘铭源4.5	刘铭源	LMY	week2	oral	test	acceptor	male	R
f552	BT425_S70_L001_R1_001.fastq.gz	BT425_S70_L001_R2_001.fastq.gz	BT425	刘铭源6.7	刘铭源	LMY	week12	oral	test	acceptor	male	R				5	3	31	71	122	54	53.426	59.1729	54.0547	N	9.25	31.72	44.16	0.72	10.88
f176	BT147_S21_L001_R1_001.fastq.gz	BT147_S21_L001_R2_001.fastq.gz	BT147	刘琪彬12.27	刘琪彬	LQB	no_info	no_info	no_info	donor	male	R
f177	BT147_S109_L001_R1_001.fastq.gz	BT147_S109_L001_R2_001.fastq.gz	BT147	刘琪彬12.27	刘琪彬	LQB	no_info	no_info	no_info	donor	male	R
f179	BT305_S239_L001_R1_001.fastq.gz	BT305_S239_L001_R2_001.fastq.gz	BT305	刘棋彬	刘棋彬	LQB	no_info	no_info	no_info	donor	male	R
f442	BT286_S220_L001_R1_001.fastq.gz	BT286_S220_L001_R2_001.fastq.gz	BT286	13.罗云晰	罗云晰	LYX	week0	rectal	test	acceptor	male	R	2.39	5	0.48	14	3	32	73	129	66				N
f356	BT236_S159_L001_R1_001.fastq.gz	BT236_S159_L001_R2_001.fastq.gz	BT236	罗云晰1.16	罗云晰	LYX	week4	rectal	test	acceptor	male	R	1.4	42.9	0.033	7	4	28	59	97	47				N
f353	BT234_S177_L001_R1_001.fastq.gz	BT234_S177_L001_R2_001.fastq.gz	BT234	罗云晰1.3	罗云晰	LYX	week2	rectal	test	acceptor	male	R
f354	BT234_S154_L001_R1_001.fastq.gz	BT234_S154_L001_R2_001.fastq.gz	BT234	罗云晰1.3	罗云晰	LYX	week2	rectal	test	acceptor	male	R
f355	BT235_S155_L001_R1_001.fastq.gz	BT235_S155_L001_R2_001.fastq.gz	BT235	罗云晰1.8	罗云晰	LYX	week3	rectal	test	acceptor	male	R
f352	BT233_S153_L001_R1_001.fastq.gz	BT233_S153_L001_R2_001.fastq.gz	BT233	罗云晰12.28	罗云晰	LYX	week1	rectal	test	acceptor	male	R
f357	BT237_S178_L001_R1_001.fastq.gz	BT237_S178_L001_R2_001.fastq.gz	BT237	罗云晰2.21	罗云晰	LYX	week6	rectal	test	acceptor	male	R
f358	BT237_S160_L001_R1_001.fastq.gz	BT237_S160_L001_R2_001.fastq.gz	BT237	罗云晰2.21	罗云晰	LYX	week6	rectal	test	acceptor	male	R
f359	BT238_S179_L001_R1_001.fastq.gz	BT238_S179_L001_R2_001.fastq.gz	BT238	罗云晰3.10	罗云晰	LYX	week8	rectal	test	acceptor	male	R	2.1	60.1	0.035	5	4	24	54	106	54				N	11.21	36.91	21.72	1.7	14.19
f360	BT238_S161_L001_R1_001.fastq.gz	BT238_S161_L001_R2_001.fastq.gz	BT238	罗云晰3.10	罗云晰	LYX	week8	rectal	test	acceptor	male	R	2.1	60.1	0.035	5	4	24	54	106	54				N	11.21	36.91	21.72	1.7	14.19
f361	BT239_S162_L001_R1_001.fastq.gz	BT239_S162_L001_R2_001.fastq.gz	BT239	罗云晰3.20	罗云晰	LYX	week12	rectal	test	acceptor	male	R	2.1	78	0.027	8	4	27	60	99	52				N	8.84	17.47	23.16	0.75	7.06
f438	BT281_S215_L001_R1_001.fastq.gz	BT281_S215_L001_R2_001.fastq.gz	BT281	6.聂琦轩	聂琦轩	NQX	week0	oral	test	acceptor	male	N	0.17	6.86	0.025	12	1	38	81	125	63	63.9451	50.7157	52.2342	N
f194	BT116_S215_L001_R1_001.fastq.gz	BT116_S215_L001_R2_001.fastq.gz	BT116	聂琦轩1.20	聂琦轩	NQX	week2	oral	test	acceptor	male	N
f195	BT117_S216_L001_R1_001.fastq.gz	BT117_S216_L001_R2_001.fastq.gz	BT117	聂琦轩1.25	聂琦轩	NQX	week3	oral	test	acceptor	male	N
f196	BT118_S217_L001_R1_001.fastq.gz	BT118_S217_L001_R2_001.fastq.gz	BT118	聂琦轩1.29	聂琦轩	NQX	week4	oral	test	acceptor	male	N	10.5	176	0.059	13	4	33	63	119	60	46.295	66.9928	41.7467	N	9.42	40.78	19.91	2.05	13.59
f193	BT115_S214_L001_R1_001.fastq.gz	BT115_S214_L001_R2_001.fastq.gz	BT115	聂琦轩1.4	聂琦轩	NQX	week1	oral	test	acceptor	male	N
f197	BT119_S218_L001_R1_001.fastq.gz	BT119_S218_L001_R2_001.fastq.gz	BT119	聂琦轩2.10	聂琦轩	NQX	week6	oral	test	acceptor	male	N
f200	BT120_S219_L001_R1_001.fastq.gz	BT120_S219_L001_R2_001.fastq.gz	BT120	聂琦轩2.25	聂琦轩	NQX	week8	oral	test	acceptor	male	N	4.64	127	0.034	14	2	35	67	114	57	47.291	58.1114	44.7909	N	8.2	41.19	20.81	1.98	18.5
f111	BT393_S60_L001_R1_001.fastq.gz	BT393_S60_L001_R2_001.fastq.gz	BT393	聂琦轩3.21	聂琦轩	NQX	week12	oral	test	acceptor	male	N	0.108	1.47	0.074	9	1	36	71	117	66	54.3949	47.6414	49.2965	N	8.9	42.03	21.97	1.91	17.47
f525	BT394_S41_L001_R1_001.fastq.gz	BT394_S41_L001_R2_001.fastq.gz	BT394	聂琦轩4.12	聂琦轩	NQX	week12	oral	test	acceptor	male	N	0.108	1.47	0.074	9	1	36	71	117	66	54.3949	47.6414	49.2965	N	8.9	42.03	21.97	1.91	17.47
f526	BT394_S61_L001_R1_001.fastq.gz	BT394_S61_L001_R2_001.fastq.gz	BT394	聂琦轩4.12	聂琦轩	NQX	week12	oral	test	acceptor	male	N	0.108	1.47	0.074	9	1	36	71	117	66	54.3949	47.6414	49.2965	N	8.9	42.03	21.97	1.91	17.47
f489	BT348_S110_L001_R1_001.fastq.gz	BT348_S110_L001_R2_001.fastq.gz	BT348	彭定康5.1	彭定康	PDK	week0	oral	test	acceptor	male	R	9.3	112	0.083	13	1	36	88	143	62	66.1581	53.2266	51.9979	N	12.63	24.47	23.38	1.05	20.56
f491	BT350_S113_L001_R1_001.fastq.gz	BT350_S113_L001_R2_001.fastq.gz	BT350	彭定康5.17	彭定康	PDK	week2	oral	test	acceptor	male	R
f492	BT351_S114_L001_R1_001.fastq.gz	BT351_S114_L001_R2_001.fastq.gz	BT351	彭定康5.25	彭定康	PDK	week3	oral	test	acceptor	male	R
f493	BT352_S115_L001_R1_001.fastq.gz	BT352_S115_L001_R2_001.fastq.gz	BT352	彭定康5.31	彭定康	PDK	week4	oral	test	acceptor	male	R	6.58	68.8	0.096	4	3	30	78	98	42	46.7561	65.8217	42.3693	N	8.69	30.72	26.22	1.17	19.06
f490	BT349_S111_L001_R1_001.fastq.gz	BT349_S111_L001_R2_001.fastq.gz	BT349	彭定康5.8	彭定康	PDK	week1	oral	test	acceptor	male	R
f547	BT420_S65_L001_R1_001.fastq.gz	BT420_S65_L001_R2_001.fastq.gz	BT420	彭定康6.18	彭定康	PDK	week6	oral	test	acceptor	male	R
f548	BT421_S66_L001_R1_001.fastq.gz	BT421_S66_L001_R2_001.fastq.gz	BT421	彭定康6.28	彭定康	PDK	week8	oral	test	acceptor	male	R	3.63	109	0.033	4	2	33	73	107	44	48.585	59.2069	45.1421	N	13.31	31.25	25.47	1.23	22.84
f141	BT444_S46_L001_R1_001.fastq.gz	BT444_S46_L001_R2_001.fastq.gz	BT444	彭定康7.12	彭定康	PDK	week12	oral	test	acceptor	male	R				8	1	30	75	107	38	54.8322	49.7807	51.8598	N	9.62	31.31	24.56	1.27	23
f560	BT445_S47_L001_R1_001.fastq.gz	BT445_S47_L001_R2_001.fastq.gz	BT445	彭定康8.9	彭定康	PDK	week12	oral	test	acceptor	male	R				8	1	30	75	107	38	54.8322	50.4109	49.6817	N	9.62	31.31	24.56	1.27	23
f527	BT395_S62_L001_R1_001.fastq.gz	BT395_S62_L001_R2_001.fastq.gz	BT395	彭禹森4.11	彭禹森	PYS	week12	oral	test	acceptor	male	N				8	1	30	75	107	38	54.8322	50.4109	49.6817	N	9.62	31.31	24.56	1.27	23
f445	BT291_S225_L001_R1_001.fastq.gz	BT291_S225_L001_R2_001.fastq.gz	BT291	19.彭禹森	彭禹森	PYS	week0	oral	test	acceptor	male	N	0.07	6.98	0.01	13	1	37	93	135	68	66.2636	50.4109	49.6817	O
f260	BT169_S132_L001_R1_001.fastq.gz	BT169_S132_L001_R2_001.fastq.gz	BT169	彭禹森1.15	彭禹森	PYS	week2	oral	test	acceptor	male	N
f261	BT169_S61_L001_R1_001.fastq.gz	BT169_S61_L001_R2_001.fastq.gz	BT169	彭禹森1.15	彭禹森	PYS	week2	oral	test	acceptor	male	N
f263	BT170_S62_L001_R1_001.fastq.gz	BT170_S62_L001_R2_001.fastq.gz	BT170	彭禹森1.22	彭禹森	PYS	week3	oral	test	acceptor	male	N
f264	BT170_S134_L001_R1_001.fastq.gz	BT170_S134_L001_R2_001.fastq.gz	BT170	彭禹森1.22	彭禹森	PYS	week3	oral	test	acceptor	male	N
f058	BT171_S63_L001_R1_001.fastq.gz	BT171_S63_L001_R2_001.fastq.gz	BT171	彭禹森1.26	彭禹森	PYS	week4	oral	test	acceptor	male	N	5.61	146	0.038	14	2	33	72	130	63	46.8586	67.583	42.7332	N	8.9	39.88	26.22	1.52	12.81
f059	BT171_S135_L001_R1_001.fastq.gz	BT171_S135_L001_R2_001.fastq.gz	BT171	彭禹森1.26	彭禹森	PYS	week4	oral	test	acceptor	male	N	5.61	146	0.038	14	2	33	72	130	63	46.8586	67.583	42.7332	N	8.9	39.88	26.22	1.52	12.81
f265	BT172_S64_L001_R1_001.fastq.gz	BT172_S64_L001_R2_001.fastq.gz	BT172	彭禹森1.29	彭禹森	PYS	week4	oral	test	acceptor	male	N	5.61	146	0.038	14	2	33	72	130	63	46.8586	67.583	42.7332	N	8.9	39.88	26.22	1.52	12.81
f258	BT168_S131_L001_R1_001.fastq.gz	BT168_S131_L001_R2_001.fastq.gz	BT168	彭禹森1.8	彭禹森	PYS	week1	oral	test	acceptor	male	N
f259	BT168_S60_L001_R1_001.fastq.gz	BT168_S60_L001_R2_001.fastq.gz	BT168	彭禹森1.8	彭禹森	PYS	week1	oral	test	acceptor	male	N
f266	BT173_S65_L001_R1_001.fastq.gz	BT173_S65_L001_R2_001.fastq.gz	BT173	彭禹森2.10	彭禹森	PYS	week6	oral	test	acceptor	male	N
f060	BT174_S66_L001_R1_001.fastq.gz	BT174_S66_L001_R2_001.fastq.gz	BT174	彭禹森2.26	彭禹森	PYS	week8	oral	test	acceptor	male	N	3.15	125	0.025	8	1	35	75	132	62	51.3807	58.8276	45.7109	O	8.85	36.16	23.53	1.54	10.59
f267	BT175_S136_L001_R1_001.fastq.gz	BT175_S136_L001_R2_001.fastq.gz	BT175	彭禹森3.14	彭禹森	PYS	week12	oral	test	acceptor	male	N	0.06	0.69	0.088	10	1	35	83	136	65	54.8045	47.0894	50.0728	O	12.31	39.5	25	1.58	14.44
f268	BT175_S75_L001_R1_001.fastq.gz	BT175_S75_L001_R2_001.fastq.gz	BT175	彭禹森3.14	彭禹森	PYS	week12	oral	test	acceptor	male	N	0.06	0.69	0.088	10	1	35	83	136	65	54.8045	47.0894	50.0728	O	12.31	39.5	25	1.58	14.44
f448	BT296_S230_L001_R1_001.fastq.gz	BT296_S230_L001_R2_001.fastq.gz	BT296	15.蒲起航	蒲起航	PQH	week0	oral	test	acceptor	male	R	11	87.4	0.13	12	1	31	72	129	58	66.984		53.8628	O
f084	BT288_S222_L001_R1_001.fastq.gz	BT288_S222_L001_R2_001.fastq.gz	BT288	15-1.蒲起航	蒲起航	PQH	week12	oral	test	acceptor	male	R	0.458	4.21	0.109	5	3	33	53	117	48	55.2438		48.8852	N	7.9	40.15	24.54	1.64	16.03
f451	BT303_S237_L001_R1_001.fastq.gz	BT303_S237_L001_R2_001.fastq.gz	BT303	15-2.蒲起航05.08	蒲起航	PQH	week12	oral	test	acceptor	male	R	0.458	4.21	0.109	5	3	33	53	117	48	55.2438		48.8852	N	7.9	40.15	24.54	1.64	16.03
f375	BT247_S186_L001_R1_001.fastq.gz	BT247_S186_L001_R2_001.fastq.gz	BT247	蒲起航1.13	蒲起航	PQH	week2	oral	test	acceptor	male	R
f376	BT247_S170_L001_R1_001.fastq.gz	BT247_S170_L001_R2_001.fastq.gz	BT247	蒲起航1.13	蒲起航	PQH	week2	oral	test	acceptor	male	R
f377	BT248_S187_L001_R1_001.fastq.gz	BT248_S187_L001_R2_001.fastq.gz	BT248	蒲起航1.18	蒲起航	PQH	week3	oral	test	acceptor	male	R
f378	BT248_S171_L001_R1_001.fastq.gz	BT248_S171_L001_R2_001.fastq.gz	BT248	蒲起航1.18	蒲起航	PQH	week3	oral	test	acceptor	male	R
f379	BT249_S188_L001_R1_001.fastq.gz	BT249_S188_L001_R2_001.fastq.gz	BT249	蒲起航1.28	蒲起航	PQH	week4	oral	test	acceptor	male	R	1.4	42.9	0.033	0	3	26	46	80	46	48.3822		42.6126	N	8.4	33.53	21.35	1.58	20.38
f380	BT249_S172_L001_R1_001.fastq.gz	BT249_S172_L001_R2_001.fastq.gz	BT249	蒲起航1.28	蒲起航	PQH	week4	oral	test	acceptor	male	R	1.4	42.9	0.033	0	3	26	46	80	46	48.3822		42.6126	N	8.4	33.53	21.35	1.58	20.38
f373	BT246_S185_L001_R1_001.fastq.gz	BT246_S185_L001_R2_001.fastq.gz	BT246	蒲起航1.3	蒲起航	PQH	week1	oral	test	acceptor	male	R
f374	BT246_S169_L001_R1_001.fastq.gz	BT246_S169_L001_R2_001.fastq.gz	BT246	蒲起航1.3	蒲起航	PQH	week1	oral	test	acceptor	male	R
f383	BT250_S173_L001_R1_001.fastq.gz	BT250_S173_L001_R2_001.fastq.gz	BT250	蒲起航2.12	蒲起航	PQH	week6	oral	test	acceptor	male	R
f384	BT251_S174_L001_R1_001.fastq.gz	BT251_S174_L001_R2_001.fastq.gz	BT251	蒲起航3.10	蒲起航	PQH	week8	oral	test	acceptor	male	R	1.13	60.4	0.019	5	4	31	52	93	42	52.2903		45.4046	N	9.04	41.36	24.47	1.7	10.47
f385	BT251_S189_L001_R1_001.fastq.gz	BT251_S189_L001_R2_001.fastq.gz	BT251	蒲起航3.10	蒲起航	PQH	week8	oral	test	acceptor	male	R	1.13	60.4	0.019	5	4	31	52	93	42	52.2903		45.4046	N	9.04	41.36	24.47	1.7	10.47
f020	BT10_S198_L001_R1_001.fastq.gz	BT10_S198_L001_R2_001.fastq.gz	BT10	钱昱辰04.27	钱昱辰	QYC	week4	oral	test	acceptor	male	R	0.162	25.2	0.006	3	4	25	65	98	47	40.2819	57.9699	45.9749	N	11.85	34.91	21.13	1.65	16.44
f021	BT10_S85_L001_R1_001.fastq.gz	BT10_S85_L001_R2_001.fastq.gz	BT10	钱昱辰04.27	钱昱辰	QYC	week4	oral	test	acceptor	male	R	0.162	25.2	0.006	3	4	25	65	98	47	40.2819	57.9699	45.9749	N	11.85	34.91	21.13	1.65	16.44
f063	BT18_S141_L001_R1_001.fastq.gz	BT18_S141_L001_R2_001.fastq.gz	BT18	钱昱辰05.12	钱昱辰	QYC	week6	oral	test	acceptor	male	R
f064	BT18_S71_L001_R1_001.fastq.gz	BT18_S71_L001_R2_001.fastq.gz	BT18	钱昱辰05.12	钱昱辰	QYC	week6	oral	test	acceptor	male	R
f081	BT27_S77_L001_R1_001.fastq.gz	BT27_S77_L001_R2_001.fastq.gz	BT27	钱昱辰06.04	钱昱辰	QYC	week8	oral	test	acceptor	male	R	3.9	143	0.027	3	4	23	65	109	43	50.8873	60.6021	47.8716	N	10.65	34.75	21.66	1.6	11.31
f096	BT31_S72_L001_R1_001.fastq.gz	BT31_S72_L001_R2_001.fastq.gz	BT31	钱昱辰06.12	钱昱辰	QYC	week12	oral	test	acceptor	male	R				3	3	20	67	109	50	50.3895	57.4993	48.2509	N	10.62	37.44	20.44	1.83	16.56
f097	BT31_S33_L001_R1_001.fastq.gz	BT31_S33_L001_R2_001.fastq.gz	BT31	钱昱辰06.12	钱昱辰	QYC	week12	oral	test	acceptor	male	R				3	3	20	67	109	50	50.3895	57.4993	48.2509	N	10.62	37.44	20.44	1.83	16.56
f224	BT14_S214_L001_R1_001.fastq.gz	BT14_S214_L001_R2_001.fastq.gz	BT14	钱昱辰05.04	钱昱辰	QYC	week6	oral	test	acceptor	male	R
f329	BT22_S72_L001_R1_001.fastq.gz	BT22_S72_L001_R2_001.fastq.gz	BT22	钱昱辰05.29	钱昱辰	QYC	week8	oral	test	acceptor	male	R	3.9	143	0.027	3	4	23	65	109	47	50.8873	60.6021	47.8716	N	10.65	34.75	21.66	1.6	11.31
f450	BT3_S183_L001_R1_001.fastq.gz	BT3_S183_L001_R2_001.fastq.gz	BT3	钱昱辰03.31	钱昱辰	QYC	week1	oral	test	acceptor	male	R
f501	BT36_S122_L001_R1_001.fastq.gz	BT36_S122_L001_R2_001.fastq.gz	BT36	钱昱辰06.24	钱昱辰	QYC	week12	oral	test	acceptor	male	R				3	3	20	67	109	50	50.3895	57.4993	48.2509	N	10.62	37.44	20.44	1.83	16.56
f569	BT5_S185_L001_R1_001.fastq.gz	BT5_S185_L001_R2_001.fastq.gz	BT5	钱昱辰04.07	钱昱辰	QYC	week2	oral	test	acceptor	male	R
f571	BT7_S86_L001_R1_001.fastq.gz	BT7_S86_L001_R2_001.fastq.gz	BT7	钱昱辰04.13	钱昱辰	QYC	week3	oral	test	acceptor	male	R
f573	BT9_S147_L001_R1_001.fastq.gz	BT9_S147_L001_R2_001.fastq.gz	BT9	钱昱辰04.22	钱昱辰	QYC	week4	oral	test	acceptor	male	R	0.162	25.2	0.006	3	4	25	65	109	47	40.2819	57.9699	45.9749	N	11.85	34.91	21.13	1.65	16.44
f180	BT100_S225_L001_R1_001.fastq.gz	BT100_S225_L001_R2_001.fastq.gz	BT100	钱昱辰3.23	钱昱辰	QYC	week0	oral	test	acceptor	male	R	2.11	32.4	0.065	8	5	32	74	127	57	66.1581	58.2873	54.1501	N	11.41	35.31	25.06	1.41	18.38
f288	BT188_S147_L001_R1_001.fastq.gz	BT188_S147_L001_R2_001.fastq.gz	BT188	田君熙1.31	田君熙	TJX	week0	oral	test	acceptor	female	R	1.39	60.2	0.023	6	3	31	59	131	54	67.1632	50.128	53.6584	N	11.5	42.03	24.5	1.72	11.72
f289	BT188_S96_L001_R1_001.fastq.gz	BT188_S96_L001_R2_001.fastq.gz	BT188	田君熙1.31	田君熙	TJX	week0	oral	test	acceptor	female	R	1.39	60.2	0.023	6	3	31	59	131	54	67.1632	50.128	53.6584	N	11.5	42.03	24.5	1.72	11.72
f290	BT189_S148_L001_R1_001.fastq.gz	BT189_S148_L001_R2_001.fastq.gz	BT189	田君熙2.12	田君熙	TJX	week1	oral	test	acceptor	female	R
f291	BT189_S97_L001_R1_001.fastq.gz	BT189_S97_L001_R2_001.fastq.gz	BT189	田君熙2.12	田君熙	TJX	week1	oral	test	acceptor	female	R
f292	BT190_S98_L001_R1_001.fastq.gz	BT190_S98_L001_R2_001.fastq.gz	BT190	田君熙2.27	田君熙	TJX	week2	oral	test	acceptor	female	R
f293	BT190_S150_L001_R1_001.fastq.gz	BT190_S150_L001_R2_001.fastq.gz	BT190	田君熙2.27	田君熙	TJX	week2	oral	test	acceptor	female	R
f296	BT192_S108_L001_R1_001.fastq.gz	BT192_S108_L001_R2_001.fastq.gz	BT192	田君熙3.20	田君熙	TJX	week4	oral	test	acceptor	female	R	2.14	86	0.025	1	4	25	39	80	43	45.2267	67.9359	42.2976	N	9.6	39.22	19.13	2.05	11.31
f297	BT192_S152_L001_R1_001.fastq.gz	BT192_S152_L001_R2_001.fastq.gz	BT192	田君熙3.20	田君熙	TJX	week4	oral	test	acceptor	female	R	2.14	86	0.025	1	4	25	39	80	43	45.2267	67.9359	42.2976	N	9.6	39.22	19.13	2.05	11.31
f294	BT191_S107_L001_R1_001.fastq.gz	BT191_S107_L001_R2_001.fastq.gz	BT191	田君熙3.4	田君熙	TJX	week3	oral	test	acceptor	female	R
f295	BT191_S151_L001_R1_001.fastq.gz	BT191_S151_L001_R2_001.fastq.gz	BT191	田君熙3.4	田君熙	TJX	week3	oral	test	acceptor	female	R
f452	BT306_S68_L001_R1_001.fastq.gz	BT306_S68_L001_R2_001.fastq.gz	BT306	田君熙4.10	田君熙	TJX	week6	oral	test	acceptor	female	R
f453	BT307_S69_L001_R1_001.fastq.gz	BT307_S69_L001_R2_001.fastq.gz	BT307	田君熙4.24	田君熙	TJX	week8	oral	test	acceptor	female	R	7	175	0.04	3	3	30	46	108	46	46.8308	58.9038	45.7374	N	11.64	47.84	26.03	1.84	8.38
f095	BT309_S71_L001_R1_001.fastq.gz	BT309_S71_L001_R2_001.fastq.gz	BT309	田君熙5.24	田君熙	TJX	week12	oral	test	acceptor	female	R	3.82	86.5	0.044	9	3	30	50	118	48	54.8833	48.2993	50.0745	N
f454	BT308_S70_L001_R1_001.fastq.gz	BT308_S70_L001_R2_001.fastq.gz	BT308	田君熙5.8	田君熙	TJX	week12	oral	test	acceptor	female	R	3.82	86.5	0.044	9	3	30	50	118	48	54.8833	48.2993	50.0745	N
f439	BT282_S216_L001_R1_001.fastq.gz	BT282_S216_L001_R2_001.fastq.gz	BT282	8.王惠民	王惠民	WHM	week0	oral	test	acceptor	male	R	5.2	132	0.039	10	1	51	119	143	70	70.379	52.7787	52.9474	N
f362	BT240_S163_L001_R1_001.fastq.gz	BT240_S163_L001_R2_001.fastq.gz	BT240	王惠民1.2	王惠民	WHM	week1	oral	test	acceptor	male	R
f363	BT240_S180_L001_R1_001.fastq.gz	BT240_S180_L001_R2_001.fastq.gz	BT240	王惠民1.2	王惠民	WHM	week1	oral	test	acceptor	male	R
f366	BT242_S165_L001_R1_001.fastq.gz	BT242_S165_L001_R2_001.fastq.gz	BT242	王惠民1.23	王惠民	WHM	week4	oral	test	acceptor	male	R	1.4	42.9	0.033	5	4	38	76	91	48	45.3704	86.0596	43.0935	N
f367	BT242_S182_L001_R1_001.fastq.gz	BT242_S182_L001_R2_001.fastq.gz	BT242	王惠民1.23	王惠民	WHM	week4	oral	test	acceptor	male	R	1.4	42.9	0.033	5	4	38	76	91	48	45.3704	86.0596	43.0935	N
f364	BT241_S181_L001_R1_001.fastq.gz	BT241_S181_L001_R2_001.fastq.gz	BT241	王惠民1.9	王惠民	WHM	week2	oral	test	acceptor	male	R
f365	BT241_S164_L001_R1_001.fastq.gz	BT241_S164_L001_R2_001.fastq.gz	BT241	王惠民1.9	王惠民	WHM	week2	oral	test	acceptor	male	R
f370	BT244_S167_L001_R1_001.fastq.gz	BT244_S167_L001_R2_001.fastq.gz	BT244	王惠民2.20	王惠民	WHM	week8	oral	test	acceptor	male	R	2.47	122	0.02	6	4	38	75	88	57	46.4411	59.4663	46.0736	N	13.57	23.91	32.13	0.74	19.88
f368	BT243_S183_L001_R1_001.fastq.gz	BT243_S183_L001_R2_001.fastq.gz	BT243	王惠民2.5	王惠民	WHM	week6	oral	test	acceptor	male	R
f369	BT243_S166_L001_R1_001.fastq.gz	BT243_S166_L001_R2_001.fastq.gz	BT243	王惠民2.5	王惠民	WHM	week6	oral	test	acceptor	male	R
f371	BT245_S168_L001_R1_001.fastq.gz	BT245_S168_L001_R2_001.fastq.gz	BT245	王惠民3.24	王惠民	WHM	week12	oral	test	acceptor	male	R	0.101	0.812	0.125	6	3	35	92	109	61	54.7712	48.498	49.5367	N	11.06	28.7	36.66	0.78	17.02
f372	BT245_S184_L001_R1_001.fastq.gz	BT245_S184_L001_R2_001.fastq.gz	BT245	王惠民3.24	王惠民	WHM	week12	oral	test	acceptor	male	R	0.101	0.812	0.125	6	3	35	92	109	61	54.7712	48.498	49.5367	N	11.06	28.7	36.66	0.78	17.02
f312	BT208_S127_L001_R1_001.fastq.gz	BT208_S127_L001_R2_001.fastq.gz	BT208	伍熠宸1.10	伍熠宸	WYC	week2	rectal	test	acceptor	male	R
f313	BT208_S162_L001_R1_001.fastq.gz	BT208_S162_L001_R2_001.fastq.gz	BT208	伍熠宸1.10	伍熠宸	WYC	week2	rectal	test	acceptor	male	R
f314	BT209_S128_L001_R1_001.fastq.gz	BT209_S128_L001_R2_001.fastq.gz	BT209	伍熠宸1.17	伍熠宸	WYC	week3	rectal	test	acceptor	male	R
f311	BT207_S126_L001_R1_001.fastq.gz	BT207_S126_L001_R2_001.fastq.gz	BT207	伍熠宸1.2	伍熠宸	WYC	week1	rectal	test	acceptor	male	R
f315	BT210_S129_L001_R1_001.fastq.gz	BT210_S129_L001_R2_001.fastq.gz	BT210	伍熠宸1.23	伍熠宸	WYC	week4	rectal	test	acceptor	male	R	0.59	47.4	0.012	7	4	38	56	100	45	43.4368	58.8692	45.3971	N	9.3	36.16	19.38	1.87	13.94
f316	BT210_S164_L001_R1_001.fastq.gz	BT210_S164_L001_R2_001.fastq.gz	BT210	伍熠宸1.23	伍熠宸	WYC	week4	rectal	test	acceptor	male	R	0.59	47.4	0.012	7	4	38	56	100	45	43.4368	58.8692	45.3971	N	9.3	36.16	19.38	1.87	13.94
f076	BT206_S161_L001_R1_001.fastq.gz	BT206_S161_L001_R2_001.fastq.gz	BT206	伍熠宸12.28	伍熠宸	WYC	week0	rectal	test	acceptor	male	R	4.4	32.8	0.13	21	3	52	126	128	61	63.4951	65.9116	49.139	O
f077	BT206_S125_L001_R1_001.fastq.gz	BT206_S125_L001_R2_001.fastq.gz	BT206	伍熠宸12.28	伍熠宸	WYC	week0	rectal	test	acceptor	male	R	4.4	32.8	0.13	21	3	52	126	128	61	63.4951	65.9116	49.139	O
f317	BT211_S130_L001_R1_001.fastq.gz	BT211_S130_L001_R2_001.fastq.gz	BT211	伍熠宸2.21	伍熠宸	WYC	week8	rectal	test	acceptor	male	R	0.98	78.5	0.012	8	3	44	64	109	52	50.0222	50.6366	46.8889	N	12.75	30.94	21.75	1.42	11.22
f318	BT212_S131_L001_R1_001.fastq.gz	BT212_S131_L001_R2_001.fastq.gz	BT212	伍熠宸3.18	伍熠宸	WYC	week12	rectal	test	acceptor	male	R	1.89	32.8	0.058	7	3	47	70	120	55	51.4096	52.1716	51.3088	N	11.48	37.2	26	1.43	12.7
f436	BT279_S213_L001_R1_001.fastq.gz	BT279_S213_L001_R2_001.fastq.gz	BT279	4.伍熠晨	伍熠晨	WYC	week0	rectal	test	acceptor	male	R	4.4	32.8	0.13	21	3	52	126	128	61	63.4951	65.9116	49.139	N
f088	BT294_S228_L001_R1_001.fastq.gz	BT294_S228_L001_R2_001.fastq.gz	BT294	7.肖敬腾	肖敬腾	XJT	week0	rectal	test	acceptor	male	R	0.7	29.5	0.02	9	1	35	63	138	61	65.492	54.8423	59.1182	N
f090	BT299_S233_L001_R1_001.fastq.gz	BT299_S233_L001_R2_001.fastq.gz	BT299	7-1.肖敬腾	肖敬腾	XJT	week12	rectal	test	acceptor	male	R	0.454	1.88	0.241	6	2	33	56	107	57	56.8548	55.1824	49.6923	N	11.7	39.22	28.25	1.39	14.91
f092	BT300_S234_L001_R1_001.fastq.gz	BT300_S234_L001_R2_001.fastq.gz	BT300	7-2.肖敬腾	肖敬腾	XJT	week12	rectal	test	acceptor	male	R	0.454	1.88	0.241	6	2	33	56	107	57	56.8548	55.1824	49.6923	N	11.7	39.22	28.25	1.39	14.91
f389	BT254_S191_L001_R1_001.fastq.gz	BT254_S191_L001_R2_001.fastq.gz	BT254	肖敬腾1.14	肖敬腾	XJT	week2	oral	test	acceptor	male	R
f390	BT254_S177_L001_R1_001.fastq.gz	BT254_S177_L001_R2_001.fastq.gz	BT254	肖敬腾1.14	肖敬腾	XJT	week2	oral	test	acceptor	male	R
f387	BT253_S176_L001_R1_001.fastq.gz	BT253_S176_L001_R2_001.fastq.gz	BT253	肖敬腾1.4	肖敬腾	XJT	week1	oral	test	acceptor	male	R
f388	BT253_S190_L001_R1_001.fastq.gz	BT253_S190_L001_R2_001.fastq.gz	BT253	肖敬腾1.4	肖敬腾	XJT	week1	oral	test	acceptor	male	R
f386	BT252_S175_L001_R1_001.fastq.gz	BT252_S175_L001_R2_001.fastq.gz	BT252	肖敬腾12.25	肖敬腾	XJT	week0	oral	test	acceptor	male	R	0.7	29.5	0.02	9	1	35	63	138	61	65.492	54.8423	59.1182	N
f393	BT256_S179_L001_R1_001.fastq.gz	BT256_S179_L001_R2_001.fastq.gz	BT256	肖敬腾2.10	肖敬腾	XJT	week4	oral	test	acceptor	male	R	1.4	42.9	0.033	3	4	30	53	96	55	48.3254	54.2688	44.6032	N	10.6	35.59	27.56	1.29	12.31
f394	BT256_S193_L001_R1_001.fastq.gz	BT256_S193_L001_R2_001.fastq.gz	BT256	肖敬腾2.10	肖敬腾	XJT	week4	oral	test	acceptor	male	R	1.4	42.9	0.033	3	4	30	53	96	55	48.3254	54.2688	44.6032	N	10.6	35.59	27.56	1.29	12.31
f391	BT255_S192_L001_R1_001.fastq.gz	BT255_S192_L001_R2_001.fastq.gz	BT255	肖敬腾2.2	肖敬腾	XJT	week3	oral	test	acceptor	male	R
f392	BT255_S178_L001_R1_001.fastq.gz	BT255_S178_L001_R2_001.fastq.gz	BT255	肖敬腾2.2	肖敬腾	XJT	week3	oral	test	acceptor	male	R
f395	BT257_S194_L001_R1_001.fastq.gz	BT257_S194_L001_R2_001.fastq.gz	BT257	肖敬腾2.28	肖敬腾	XJT	week6	oral	test	acceptor	male	R
f396	BT257_S180_L001_R1_001.fastq.gz	BT257_S180_L001_R2_001.fastq.gz	BT257	肖敬腾2.28	肖敬腾	XJT	week6	oral	test	acceptor	male	R
f397	BT258_S181_L001_R1_001.fastq.gz	BT258_S181_L001_R2_001.fastq.gz	BT258	肖敬腾3.4	肖敬腾	XJT	week8	oral	test	acceptor	male	R	2.49	82	0.03	3	2	30	55	109	50	50.7334	57.7403	51.066	N	7.07	35.72	26.84	1.33	13.19
f398	BT259_S195_L001_R1_001.fastq.gz	BT259_S195_L001_R2_001.fastq.gz	BT259	邢泽中1.31	邢泽中	XYZ	week0	oral	test	acceptor	male	R	2.02	40.2	0.05	15	6	30	79	135	63	70.232	50.7828	53.7443	N	9	48.88	25.47	1.92	10.41
f399	BT259_S67_L001_R1_001.fastq.gz	BT259_S67_L001_R2_001.fastq.gz	BT259	邢泽中1.31	邢泽中	XYZ	week0	oral	test	acceptor	male	R	2.02	40.2	0.05	15	6	30	79	135	63	70.232	50.7828	53.7443	N	9	48.88	25.47	1.92	10.41
f403	BT261_S196_L001_R1_001.fastq.gz	BT261_S196_L001_R2_001.fastq.gz	BT261	邢泽中2.13	邢泽中	XYZ	week2	oral	test	acceptor	male	R
f404	BT261_S69_L001_R1_001.fastq.gz	BT261_S69_L001_R2_001.fastq.gz	BT261	邢泽中2.13	邢泽中	XYZ	week2	oral	test	acceptor	male	R
f405	BT262_S70_L001_R1_001.fastq.gz	BT262_S70_L001_R2_001.fastq.gz	BT262	邢泽中2.22	邢泽中	XYZ	week3	oral	test	acceptor	male	R
f406	BT263_S71_L001_R1_001.fastq.gz	BT263_S71_L001_R2_001.fastq.gz	BT263	邢泽中2.28	邢泽中	XYZ	week4	oral	test	acceptor	male	R	2.44	76.2	0.032	3	4	22	58	89	43	45.8618	62.6117	43.3774	N	8.7	48.5	18.25	2.66	10.06
f407	BT263_S197_L001_R1_001.fastq.gz	BT263_S197_L001_R2_001.fastq.gz	BT263	邢泽中2.28	邢泽中	XYZ	week4	oral	test	acceptor	male	R	2.44	76.2	0.032	3	4	22	58	89	43	45.8618	62.6117	43.3774	N	8.7	48.5	18.25	2.66	10.06
f402	BT260_S68_L001_R1_001.fastq.gz	BT260_S68_L001_R2_001.fastq.gz	BT260	邢泽中2.7	邢泽中	XYZ	week1	oral	test	acceptor	male	R
f408	BT264_S72_L001_R1_001.fastq.gz	BT264_S72_L001_R2_001.fastq.gz	BT264	邢泽中3.14	邢泽中	XYZ	week6	oral	test	acceptor	male	R
f409	BT264_S198_L001_R1_001.fastq.gz	BT264_S198_L001_R2_001.fastq.gz	BT264	邢泽中3.14	邢泽中	XYZ	week6	oral	test	acceptor	male	R
f116	BT411_S55_L001_R1_001.fastq.gz	BT411_S55_L001_R2_001.fastq.gz	BT411	邢泽中4.11	邢泽中	XYZ	week8	oral	test	acceptor	male	R	0.223	8.37	0.027	5	5	25	62	97	50	49.5157	57.6157	47.4575	N	10.97	44.41	17.56	2.53	11.44
f117	BT412_S56_L001_R1_001.fastq.gz	BT412_S56_L001_R2_001.fastq.gz	BT412	邢泽中4.18	邢泽中	XYZ	week8	oral	test	acceptor	male	R	0.223	8.37	0.027	5	5	25	62	97	50	49.5157	57.6157	47.4575	N	10.97	44.41	17.56	2.53	11.44
f542	BT410_S54_L001_R1_001.fastq.gz	BT410_S54_L001_R2_001.fastq.gz	BT410	邢泽中4.2	邢泽中	XYZ	week8	oral	test	acceptor	male	R	0.223	8.37	0.027	5	5	25	62	97	50	49.5157	57.6157	47.4575	N	10.97	44.41	17.56	2.53	11.44
f543	BT413_S57_L001_R1_001.fastq.gz	BT413_S57_L001_R2_001.fastq.gz	BT413	邢泽中5.2	邢泽中	XYZ	week12	oral	test	acceptor	male	R	3.81	139	0.027	8	3	28	68	110	55	56.7379	48.9476	48.5202	N	8.3	51.13	19.78	2.58	11.38
f118	BT414_S58_L001_R1_001.fastq.gz	BT414_S58_L001_R2_001.fastq.gz	BT414	邢泽中5.23	邢泽中	XYZ	week12	oral	test	acceptor	male	R	3.81	139	0.027	8	3	28	68	110	55	56.7379	48.9476	48.5202	N	8.3	51.13	19.78	2.58	11.38
f441	BT285_S219_L001_R1_001.fastq.gz	BT285_S219_L001_R2_001.fastq.gz	BT285	12.徐杰睿	徐杰睿	XJR	week0	oral	test	acceptor	male	R	0.2	7.18	0.028	5	1	35	56	145	45				O
f269	BT177_S138_L001_R1_001.fastq.gz	BT177_S138_L001_R2_001.fastq.gz	BT177	徐杰睿1.12	徐杰睿	XJR	week1	oral	test	acceptor	male	R
f270	BT177_S77_L001_R1_001.fastq.gz	BT177_S77_L001_R2_001.fastq.gz	BT177	徐杰睿1.12	徐杰睿	XJR	week1	oral	test	acceptor	male	R
f271	BT178_S78_L001_R1_001.fastq.gz	BT178_S78_L001_R2_001.fastq.gz	BT178	徐杰睿1.19	徐杰睿	XJR	week2	oral	test	acceptor	male	R
f272	BT178_S139_L001_R1_001.fastq.gz	BT178_S139_L001_R2_001.fastq.gz	BT178	徐杰睿1.19	徐杰睿	XJR	week2	oral	test	acceptor	male	R
f273	BT179_S79_L001_R1_001.fastq.gz	BT179_S79_L001_R2_001.fastq.gz	BT179	徐杰睿1.27	徐杰睿	XJR	week3	oral	test	acceptor	male	R
f274	BT179_S140_L001_R1_001.fastq.gz	BT179_S140_L001_R2_001.fastq.gz	BT179	徐杰睿1.27	徐杰睿	XJR	week3	oral	test	acceptor	male	R
f061	BT176_S76_L001_R1_001.fastq.gz	BT176_S76_L001_R2_001.fastq.gz	BT176	徐杰睿1.4	徐杰睿	XJR	week4	oral	test	acceptor	male	R	1.4	42.9	0.033	0	4	30	41	96	43				N	8.2	32.63	22.09	1.48	22.09
f062	BT176_S137_L001_R1_001.fastq.gz	BT176_S137_L001_R2_001.fastq.gz	BT176	徐杰睿1.4	徐杰睿	XJR	week4	oral	test	acceptor	male	R	1.4	42.9	0.033	0	4	30	41	96	43				N	8.2	32.63	22.09	1.48	22.09
f275	BT180_S142_L001_R1_001.fastq.gz	BT180_S142_L001_R2_001.fastq.gz	BT180	徐杰睿2.19	徐杰睿	XJR	week6	oral	test	acceptor	male	R
f276	BT180_S80_L001_R1_001.fastq.gz	BT180_S80_L001_R2_001.fastq.gz	BT180	徐杰睿2.19	徐杰睿	XJR	week6	oral	test	acceptor	male	R
f277	BT181_S143_L001_R1_001.fastq.gz	BT181_S143_L001_R2_001.fastq.gz	BT181	徐杰睿3.12	徐杰睿	XJR	week8	oral	test	acceptor	male	R	0.67	66.6	0.01	5	3	30	43	105	40				N	4.76	27.22	20.22	1.35	14.19
f278	BT181_S81_L001_R1_001.fastq.gz	BT181_S81_L001_R2_001.fastq.gz	BT181	徐杰睿3.12	徐杰睿	XJR	week8	oral	test	acceptor	male	R	0.67	66.6	0.01	5	3	30	43	105	40				N	4.76	27.22	20.22	1.35	14.19
f530	BT398_S65_L001_R1_001.fastq.gz	BT398_S65_L001_R2_001.fastq.gz	BT398	徐杰睿4.3	徐杰睿	XJR	week12	oral	test	acceptor	male	R	0.057	0.436	0.131	2	4	31	45	108	45				N	8.4	32.63	22.78	1.43	17.53
f435	BT278_S212_L001_R1_001.fastq.gz	BT278_S212_L001_R2_001.fastq.gz	BT278	2.燕泰廷	燕泰廷	YTT	week0	oral	test	acceptor	male	R	0.4	20.9	0.016	18	1	50	107	144	76	70.8923	49.0033	53.1046	N
f202	BT122_S221_L001_R1_001.fastq.gz	BT122_S221_L001_R2_001.fastq.gz	BT122	燕泰廷1.14	燕泰廷	YTT	week2	oral	test	acceptor	male	R
f203	BT123_S230_L001_R1_001.fastq.gz	BT123_S230_L001_R2_001.fastq.gz	BT123	燕泰廷1.29	燕泰廷	YTT	week3	oral	test	acceptor	male	R
f201	BT121_S220_L001_R1_001.fastq.gz	BT121_S220_L001_R2_001.fastq.gz	BT121	燕泰廷1.6	燕泰廷	YTT	week1	oral	test	acceptor	male	R
f204	BT124_S231_L001_R1_001.fastq.gz	BT124_S231_L001_R2_001.fastq.gz	BT124	燕泰廷2.12	燕泰廷	YTT	week4	oral	test	acceptor	male	R	1.04	53.1	0.02	4	3	36	82	81	61	47.1051	65.963	42.2889	N	9.8	26.41	28.63	0.92	8.41
f025	BT126_S232_L001_R1_001.fastq.gz	BT126_S232_L001_R2_001.fastq.gz	BT126	燕泰廷3.11	燕泰廷	YTT	week6	oral	test	acceptor	male	R
f026	BT126_S88_L001_R1_001.fastq.gz	BT126_S88_L001_R2_001.fastq.gz	BT126	燕泰廷3.11	燕泰廷	YTT	week6	oral	test	acceptor	male	R
f207	BT127_S233_L001_R1_001.fastq.gz	BT127_S233_L001_R2_001.fastq.gz	BT127	燕泰廷3.21	燕泰廷	YTT	week8	oral	test	acceptor	male	R	2.67	136	0.02	5	4	42	76	89	67	50.3496	58.3453	45.0207	N	6.44	33.41	29.91	1.12	11.75
f208	BT127_S89_L001_R1_001.fastq.gz	BT127_S89_L001_R2_001.fastq.gz	BT127	燕泰廷3.21	燕泰廷	YTT	week8	oral	test	acceptor	male	R	2.67	136	0.02	5	4	42	76	89	67	50.3496	58.3453	45.0207	N	6.44	33.41	29.91	1.12	11.75
f205	BT125_S231_L001_R1_001.fastq.gz	BT125_S231_L001_R2_001.fastq.gz	BT125	燕泰廷3.3	燕泰廷	YTT	week6	oral	test	acceptor	male	R
f206	BT125_S87_L001_R1_001.fastq.gz	BT125_S87_L001_R2_001.fastq.gz	BT125	燕泰廷3.3	燕泰廷	YTT	week6	oral	test	acceptor	male	R
f524	BT392_S59_L001_R1_001.fastq.gz	BT392_S59_L001_R2_001.fastq.gz	BT392	燕泰廷4.18	燕泰廷	YTT	week12	oral	test	acceptor	male	R	0.115	0.0677	0.17	8	3	43	79	119	69	53.6371	47.9602	49.3262	N	10.89	32	29	1.1	13.72
f564	BT459_S62_L001_R1_001.fastq.gz	BT459_S62_L001_R2_001.fastq.gz	BT459	杨斯杰7.16	杨斯杰	YSJ	week4	oral	test	acceptor	male	R	8.8	208	0.042	1	4	25	52	95	54				N	12.95	24.16	23.69	1.02	14.84
f565	BT460_S94_L001_R1_001.fastq.gz	BT460_S94_L001_R2_001.fastq.gz	BT460	杨斯杰7.30	杨斯杰	YSJ	week6	oral	test	acceptor	male	R
f566	BT460_S63_L001_R1_001.fastq.gz	BT460_S63_L001_R2_001.fastq.gz	BT460	杨斯杰7.30	杨斯杰	YSJ	week6	oral	test	acceptor	male	R
f567	BT478_S63_L001_R1_001.fastq.gz	BT478_S63_L001_R2_001.fastq.gz	BT478	杨斯杰（无信息单）	杨斯杰	YSJ	week8	oral	test	acceptor	male	R				2	4	28	58	111	57				N	17.09	24.34	27.63	0.88	14.91
f568	BT480_S65_L001_R1_001.fastq.gz	BT480_S65_L001_R2_001.fastq.gz	BT480	杨斯杰（无信息单）	杨斯杰	YSJ	week12	oral	test	acceptor	male	R				2	3	29	62	121	59				N	15.12	25.78	26.09	0.99	17.25
f532	BT400_S43_L001_R1_001.fastq.gz	BT400_S43_L001_R2_001.fastq.gz	BT400	杨斯杰6.11	杨斯杰	YSJ	week0	rectal	test	acceptor	male	R	4.79	109	0.044	12	5	34	98	136	63				N	11.87	24.16	26.53	0.95	14.06
f533	BT401_S44_L001_R1_001.fastq.gz	BT401_S44_L001_R2_001.fastq.gz	BT401	杨斯杰6.19	杨斯杰	YSJ	week1	oral	test	acceptor	male	R
f534	BT402_S45_L001_R1_001.fastq.gz	BT402_S45_L001_R2_001.fastq.gz	BT402	杨斯杰6.25	杨斯杰	YSJ	week2	oral	test	acceptor	male	R
f535	BT403_S46_L001_R1_001.fastq.gz	BT403_S46_L001_R2_001.fastq.gz	BT403	杨斯杰7.1	杨斯杰	YSJ	week3	oral	test	acceptor	male	R
f136	BT44_S47_L001_R1_001.fastq.gz	BT44_S47_L001_R2_001.fastq.gz	BT44	杨恬润	杨恬润	YTR	week12	oral	test	acceptor	male	R				6	4	29	69	118	48	56.0399	49.2612	50.1208	N	11.25	29.94	21.22	1.41	10.63
f444	BT29_S79_L001_R1_001.fastq.gz	BT29_S79_L001_R2_001.fastq.gz	BT29	杨恬润	杨恬润	YTR	week1	oral	test	acceptor	male	R
f464	BT32_S82_L001_R1_001.fastq.gz	BT32_S82_L001_R2_001.fastq.gz	BT32	杨恬润	杨恬润	YTR	week2	oral	test	acceptor	male	R
f509	BT37_S128_L001_R1_001.fastq.gz	BT37_S128_L001_R2_001.fastq.gz	BT37	杨恬润	杨恬润	YTR	week3	oral	test	acceptor	male	R
f515	BT38_S48_L001_R1_001.fastq.gz	BT38_S48_L001_R2_001.fastq.gz	BT38	杨恬润	杨恬润	YTR	week4	oral	test	acceptor	male	R	2.82	82.5	0.034	2	4	27	62	89	43	48.8133	80.2387	42.1189	N	11.05	28.56	21.19	1.35	17.28
f546	BT42_S64_L001_R1_001.fastq.gz	BT42_S64_L001_R2_001.fastq.gz	BT42	杨恬润	杨恬润	YTR	week6	oral	test	acceptor	male	R
f556	BT43_S88_L001_R1_001.fastq.gz	BT43_S88_L001_R2_001.fastq.gz	BT43	杨恬润	杨恬润	YTR	week8	oral	test	acceptor	male	R				5	3	27	67	95	53	50.3964	58.8557	44.4066	N	13.6	25.03	21.38	1.17	17.53
f561	BT45_S52_L001_R1_001.fastq.gz	BT45_S52_L001_R2_001.fastq.gz	BT45	杨恬润	杨恬润	YTR	week12	oral	test	acceptor	male	R				6	4	29	69	118	48	56.0399	49.2612	50.1208	N	11.25	29.94	21.22	1.41	10.63
f528	BT396_S63_L001_R1_001.fastq.gz	BT396_S63_L001_R2_001.fastq.gz	BT396	杨怡润6.1、杨恬润	杨怡润	YTR	week0	oral	test	acceptor	male	R	1.91	91.1	0.021	7	3	35	77	135	57	63.8013	53.08	52.5659	N	8.61	28.53	22.84	1.25	13.94
f544	BT415_S59_L001_R1_001.fastq.gz	BT415_S59_L001_R2_001.fastq.gz	BT415	姚冠宇2.26	姚冠宇	YGY	week0	oral	test	acceptor	male	R	4.86	58.8	0.083	13	3	30	65	123	73	65.8474	51.267	54.2378	N	6.42	37.38	33.59	1.11	16.44
f022	BT101_S226_L001_R1_001.fastq.gz	BT101_S226_L001_R2_001.fastq.gz	BT101	姚冠宇3.11	姚冠宇	YGY	week0	oral	test	acceptor	male	R	4.86	58.8	0.083	13	3	30	65	123	73	65.8474	51.267	54.2378	N	6.42	37.38	33.59	1.11	16.44
f181	BT102_S227_L001_R1_001.fastq.gz	BT102_S227_L001_R2_001.fastq.gz	BT102	姚冠宇3.19	姚冠宇	YGY	week1	oral	test	acceptor	male	R
f023	BT103_S228_L001_R1_001.fastq.gz	BT103_S228_L001_R2_001.fastq.gz	BT103	姚冠宇3.23	姚冠宇	YGY	week2	oral	test	acceptor	male	R
f182	BT104_S229_L001_R1_001.fastq.gz	BT104_S229_L001_R2_001.fastq.gz	BT104	姚冠宇3.25	姚冠宇	YGY	week3	oral	test	acceptor	male	R
f474	BT331_S92_L001_R1_001.fastq.gz	BT331_S92_L001_R2_001.fastq.gz	BT331	姚冠宇4.24	姚冠宇	YGY	week6	oral	test	acceptor	male	R
f473	BT330_S91_L001_R1_001.fastq.gz	BT330_S91_L001_R2_001.fastq.gz	BT330	姚冠宇4.9	姚冠宇	YGY	week4	oral	test	acceptor	male	R	15.8	191	0.083	8	4	11	43	90	58	47.9028	67.2892	41.8973	N	9.25	33.91	31.56	1.07	17.63
f475	BT332_S93_L001_R1_001.fastq.gz	BT332_S93_L001_R2_001.fastq.gz	BT332	姚冠宇5.18	姚冠宇	YGY	week8	oral	test	acceptor	male	R	5.13	263	0.02	7	3	23	53	93	66	49.602	59.5498	45.6722	N	7.21	32.59	34.13	0.95	13.03
f098	BT333_S94_L001_R1_001.fastq.gz	BT333_S94_L001_R2_001.fastq.gz	BT333	姚冠宇6.1	姚冠宇	YGY	week8	oral	test	acceptor	male	R	5.13	263	0.02	7	3	23	53	93	66	49.602	59.5498	45.6722	N	7.21	32.59	34.13	0.95	13.03
f545	BT417_S61_L001_R1_001.fastq.gz	BT417_S61_L001_R2_001.fastq.gz	BT417	姚冠宇6.20	姚冠宇	YGY	week12	oral	test	acceptor	male	R				9	4	25	59	108	70	55.0332	47.9041	50.3945	N	9.31	34.72	31.97	1.09	19.44
f119	BT416_S60_L001_R1_001.fastq.gz	BT416_S60_L001_R2_001.fastq.gz	BT416	姚冠宇6.7	姚冠宇	YGY	week12	oral	test	acceptor	male	R				9	4	25	59	108	70	55.0332	47.9041	50.3945	N	9.31	34.72	31.97	1.09	19.44
f443	BT287_S221_L001_R1_001.fastq.gz	BT287_S221_L001_R2_001.fastq.gz	BT287	14.张海瑞	张海瑞	ZHR	week0	oral	test	acceptor	male	R	3.3	78.7	0.042	9	4	30	63	134	38				O
f281	BT183_S145_L001_R1_001.fastq.gz	BT183_S145_L001_R2_001.fastq.gz	BT183	张海瑞1.10	张海瑞	ZHR	week2	oral	test	acceptor	male	R
f282	BT183_S91_L001_R1_001.fastq.gz	BT183_S91_L001_R2_001.fastq.gz	BT183	张海瑞1.10	张海瑞	ZHR	week2	oral	test	acceptor	male	R
f283	BT184_S92_L001_R1_001.fastq.gz	BT184_S92_L001_R2_001.fastq.gz	BT184	张海瑞1.17	张海瑞	ZHR	week3	oral	test	acceptor	male	R
f279	BT182_S144_L001_R1_001.fastq.gz	BT182_S144_L001_R2_001.fastq.gz	BT182	张海瑞1.2	张海瑞	ZHR	week1	oral	test	acceptor	male	R
f280	BT182_S82_L001_R1_001.fastq.gz	BT182_S82_L001_R2_001.fastq.gz	BT182	张海瑞1.2	张海瑞	ZHR	week1	oral	test	acceptor	male	R
f284	BT185_S93_L001_R1_001.fastq.gz	BT185_S93_L001_R2_001.fastq.gz	BT185	张海瑞1.24	张海瑞	ZHR	week4	oral	test	acceptor	male	R	1.4	42.9	0.033	3	4	20	35	91	30				N	9.1	39.22	25.78	1.52	13.03
f285	BT186_S94_L001_R1_001.fastq.gz	BT186_S94_L001_R2_001.fastq.gz	BT186	张海瑞2.4	张海瑞	ZHR	week6	oral	test	acceptor	male	R
f286	BT186_S146_L001_R1_001.fastq.gz	BT186_S146_L001_R2_001.fastq.gz	BT186	张海瑞2.4	张海瑞	ZHR	week6	oral	test	acceptor	male	R
f287	BT187_S95_L001_R1_001.fastq.gz	BT187_S95_L001_R2_001.fastq.gz	BT187	张海瑞3.3	张海瑞	ZHR	week8	oral	test	acceptor	male	R	0.53	65.5	0.008	5	4	29	39	99	30				N	8.17	39.31	24.28	1.62	15.97
f086	BT290_S224_L001_R1_001.fastq.gz	BT290_S224_L001_R2_001.fastq.gz	BT290	17.张航嘉	张航嘉	ZHJ	week0	oral	test	acceptor	male	R	0.4	27.9	0.013	15	2	38	65	133	62				O
f303	BT199_S112_L001_R1_001.fastq.gz	BT199_S112_L001_R2_001.fastq.gz	BT199	张航嘉1.17	张航嘉	ZHJ	week3	oral	test	acceptor	male	R
f300	BT197_S154_L001_R1_001.fastq.gz	BT197_S154_L001_R2_001.fastq.gz	BT197	张航嘉1.2	张航嘉	ZHJ	week1	oral	test	acceptor	male	R
f301	BT197_S110_L001_R1_001.fastq.gz	BT197_S110_L001_R2_001.fastq.gz	BT197	张航嘉1.2	张航嘉	ZHJ	week1	oral	test	acceptor	male	R
f304	BT200_S113_L001_R1_001.fastq.gz	BT200_S113_L001_R2_001.fastq.gz	BT200	张航嘉1.25	张航嘉	ZHJ	week4	oral	test	acceptor	male	R	1.15	82.2	0.014	7	2	31	58	92	41				N	10.3	25.19	22.75	1.11	21.8
f305	BT200_S156_L001_R1_001.fastq.gz	BT200_S156_L001_R2_001.fastq.gz	BT200	张航嘉1.25	张航嘉	ZHJ	week4	oral	test	acceptor	male	R	1.15	82.2	0.014	7	2	31	58	92	41				N	10.3	25.19	22.75	1.11	21.8
f302	BT198_S111_L001_R1_001.fastq.gz	BT198_S111_L001_R2_001.fastq.gz	BT198	张航嘉1.9	张航嘉	ZHJ	week2	oral	test	acceptor	male	R
f298	BT196_S109_L001_R1_001.fastq.gz	BT196_S109_L001_R2_001.fastq.gz	BT196	张航嘉12.28	张航嘉	ZHJ	week0	oral	test	acceptor	male	R	0.4	27.9	0.013	15	2	38	65	133	62				O
f299	BT196_S153_L001_R1_001.fastq.gz	BT196_S153_L001_R2_001.fastq.gz	BT196	张航嘉12.28	张航嘉	ZHJ	week0	oral	test	acceptor	male	R	0.4	27.9	0.013	15	2	38	65	133	62				O
f306	BT201_S114_L001_R1_001.fastq.gz	BT201_S114_L001_R2_001.fastq.gz	BT201	张航嘉2.25	张航嘉	ZHJ	week6	oral	test	acceptor	male	R
f074	BT204_S123_L001_R1_001.fastq.gz	BT204_S123_L001_R2_001.fastq.gz	BT204	张航嘉3.17	张航嘉	ZHJ	week12	oral	test	acceptor	male	R				8	4	35	63	121	46				O	7.91	38.68	31.34	1.23	16.53
f075	BT204_S159_L001_R1_001.fastq.gz	BT204_S159_L001_R2_001.fastq.gz	BT204	张航嘉3.17	张航嘉	ZHJ	week12	oral	test	acceptor	male	R				8	4	35	63	121	46				O	7.91	38.68	31.34	1.23	16.53
f307	BT202_S157_L001_R1_001.fastq.gz	BT202_S157_L001_R2_001.fastq.gz	BT202	张航嘉3.2	张航嘉	ZHJ	week8	oral	test	acceptor	male	R	1.89	60.4	0.031	4	4	30	60	109	43				N	10.7	27.44	26.38	1.04	15.34
f308	BT202_S115_L001_R1_001.fastq.gz	BT202_S115_L001_R2_001.fastq.gz	BT202	张航嘉3.2	张航嘉	ZHJ	week8	oral	test	acceptor	male	R	1.89	60.4	0.031	4	4	30	60	109	43				N	10.7	27.44	26.38	1.04	15.34
f309	BT205_S124_L001_R1_001.fastq.gz	BT205_S124_L001_R2_001.fastq.gz	BT205	张航嘉3.25	张航嘉	ZHJ	week12	oral	test	acceptor	male	R				8	4	35	63	121	46				O	7.91	38.68	31.34	1.23	16.53
f310	BT205_S160_L001_R1_001.fastq.gz	BT205_S160_L001_R2_001.fastq.gz	BT205	张航嘉3.25	张航嘉	ZHJ	week12	oral	test	acceptor	male	R				8	4	35	63	121	46				O
f072	BT203_S158_L001_R1_001.fastq.gz	BT203_S158_L001_R2_001.fastq.gz	BT203	张航嘉3.9	张航嘉	ZHJ	week8	oral	test	acceptor	male	R	1.89	60.4	0.031	4	4	30	60	109	43				N
f073	BT203_S116_L001_R1_001.fastq.gz	BT203_S116_L001_R2_001.fastq.gz	BT203	张航嘉3.9	张航嘉	ZHJ	week8	oral	test	acceptor	male	R	1.89	60.4	0.031	4	4	30	60	109	43				N
f251	BT164_S53_L001_R1_001.fastq.gz	BT164_S53_L001_R2_001.fastq.gz	BT164	张家铭2.25	张家铭	ZJM	week0	oral	test	acceptor	male	R	1.23	37	0.033	8	1	32	63	131	60	64.1954		53.4239	N	8.41	27.34	42.74	0.64	12.69
f254	BT166_S55_L001_R1_001.fastq.gz	BT166_S55_L001_R2_001.fastq.gz	BT166	张家铭3.10	张家铭	ZJM	week2	oral	test	acceptor	male	R
f255	BT166_S129_L001_R1_001.fastq.gz	BT166_S129_L001_R2_001.fastq.gz	BT166	张家铭3.10	张家铭	ZJM	week2	oral	test	acceptor	male	R
f256	BT167_S59_L001_R1_001.fastq.gz	BT167_S59_L001_R2_001.fastq.gz	BT167	张家铭3.18	张家铭	ZJM	week3	oral	test	acceptor	male	R
f257	BT167_S130_L001_R1_001.fastq.gz	BT167_S130_L001_R2_001.fastq.gz	BT167	张家铭3.18	张家铭	ZJM	week3	oral	test	acceptor	male	R
f494	BT353_S116_L001_R1_001.fastq.gz	BT353_S116_L001_R2_001.fastq.gz	BT353	张家铭3.28	张家铭	ZJM	week4	oral	test	acceptor	male	R	0.234	4.18	0.056	3	3	19	60	87	46	48.102		41.7048	N	7.6	32.91	42.06	0.78	15.02
f252	BT165_S54_L001_R1_001.fastq.gz	BT165_S54_L001_R2_001.fastq.gz	BT165	张家铭3.3	张家铭	ZJM	week1	oral	test	acceptor	male	R
f253	BT165_S128_L001_R1_001.fastq.gz	BT165_S128_L001_R2_001.fastq.gz	BT165	张家铭3.3	张家铭	ZJM	week1	oral	test	acceptor	male	R
f495	BT354_S34_L001_R1_001.fastq.gz	BT354_S34_L001_R2_001.fastq.gz	BT354	张家铭4.19	张家铭	ZJM	week6	oral	test	acceptor	male	R
f496	BT354_S117_L001_R1_001.fastq.gz	BT354_S117_L001_R2_001.fastq.gz	BT354	张家铭4.19	张家铭	ZJM	week6	oral	test	acceptor	male	R
f102	BT356_S119_L001_R1_001.fastq.gz	BT356_S119_L001_R2_001.fastq.gz	BT356	张家铭5.19	张家铭	ZJM	week8	oral	test	acceptor	male	R	1.9	48	0.04	4	2	28	58	103	50	47.9678		45.7396	N	6.43	32.56	40.34	0.81	12.66
f498	BT357_S35_L001_R1_001.fastq.gz	BT357_S35_L001_R2_001.fastq.gz	BT357	张家铭5.30	张家铭	ZJM	week12	oral	test	acceptor	male	R	5.61	169	0.033	7	2	27	57	103	56	53.397		48.7938	N	5.09	29.62	44.12	0.67	14.37
f499	BT357_S120_L001_R1_001.fastq.gz	BT357_S120_L001_R2_001.fastq.gz	BT357	张家铭5.30	张家铭	ZJM	week12	oral	test	acceptor	male	R	5.61	169	0.033	7	2	27	57	103	56	53.397		48.7938	N	5.09	29.62	44.12	0.67	14.37
f497	BT355_S118_L001_R1_001.fastq.gz	BT355_S118_L001_R2_001.fastq.gz	BT355	张家铭5.4	张家铭	ZJM	week8	oral	test	acceptor	male	R	1.9	48	0.04	4	2	28	58	103	50	47.9678		45.7396	N	6.43	32.56	40.34	0.81	12.66
f517	BT382_S51_L001_R1_001.fastq.gz	BT382_S51_L001_R2_001.fastq.gz	BT382	张祺4.17	张祺	ZQ	week1	rectal	test	acceptor	female	N
f516	BT381_S50_L001_R1_001.fastq.gz	BT381_S50_L001_R2_001.fastq.gz	BT381	张祺4.8	张祺	ZQ	week0	rectal	test	acceptor	female	N	0.122	6.36	0.019	13	1	46	133	138	56	63.5357	57.6044	64.6151	N	7.5	38.44	27.88	1.38	15.38
f518	BT383_S52_L001_R1_001.fastq.gz	BT383_S52_L001_R2_001.fastq.gz	BT383	张祺5.1	张祺	ZQ	week2	rectal	test	acceptor	female	N
f520	BT385_S54_L001_R1_001.fastq.gz	BT385_S54_L001_R2_001.fastq.gz	BT385	张祺5.15	张祺	ZQ	week4	rectal	test	acceptor	female	N	3.17	197	0.016	7	3	29	103	115	55	45.61	61.4057	45.2884	N	7.36	35.53	29.59	1.2	18.15
f521	BT386_S55_L001_R1_001.fastq.gz	BT386_S55_L001_R2_001.fastq.gz	BT386	张祺5.30	张祺	ZQ	week6	rectal	test	acceptor	female	N
f519	BT384_S53_L001_R1_001.fastq.gz	BT384_S53_L001_R2_001.fastq.gz	BT384	张祺5.9	张祺	ZQ	week3	rectal	test	acceptor	female	N
f122	BT428_S73_L001_R1_001.fastq.gz	BT428_S73_L001_R2_001.fastq.gz	BT428	张祺6.13	张祺	ZQ	week8	rectal	test	acceptor	female	N	4.53	3.5	0.015	7	3	43	119	132	53	48.9609	60.1714	47.2859	N	10.4	36.9	25	1.48	16.4
f555	BT429_S74_L001_R1_001.fastq.gz	BT429_S74_L001_R2_001.fastq.gz	BT429	张祺6.25	张祺	ZQ	week12	rectal	test	acceptor	female	N				9	3	43	130	133	62	51.0038	56.7148	49.6671	N	7.98	38.25	28	1.37	18.53
f142	BT446_S48_L001_R1_001.fastq.gz	BT446_S48_L001_R2_001.fastq.gz	BT446	张祺7.9	张祺	ZQ	week12	rectal	test	acceptor	female	N				9	3	43	130	133	62	51.0038	56.7148	49.6671	N	7.98	38.25	28	1.37	18.53
f085	BT289_S223_L001_R1_001.fastq.gz	BT289_S223_L001_R2_001.fastq.gz	BT289	16.张艺可	张艺可	ZYK	week0	oral	test	acceptor	female	R	0.47	19.9	0.023	5	2	40	125	137	63	68.5742	50.9979	56.1612	N
f422	BT271_S205_L001_R1_001.fastq.gz	BT271_S205_L001_R2_001.fastq.gz	BT271	张艺可1.1	张艺可	ZYK	week1	oral	test	acceptor	female	R
f423	BT271_S87_L001_R1_001.fastq.gz	BT271_S87_L001_R2_001.fastq.gz	BT271	张艺可1.1	张艺可	ZYK	week1	oral	test	acceptor	female	R
f424	BT272_S206_L001_R1_001.fastq.gz	BT272_S206_L001_R2_001.fastq.gz	BT272	张艺可1.14	张艺可	ZYK	week2	oral	test	acceptor	female	R
f425	BT272_S88_L001_R1_001.fastq.gz	BT272_S88_L001_R2_001.fastq.gz	BT272	张艺可1.14	张艺可	ZYK	week2	oral	test	acceptor	female	R
f426	BT273_S89_L001_R1_001.fastq.gz	BT273_S89_L001_R2_001.fastq.gz	BT273	张艺可1.27	张艺可	ZYK	week3	oral	test	acceptor	female	R
f427	BT273_S207_L001_R1_001.fastq.gz	BT273_S207_L001_R2_001.fastq.gz	BT273	张艺可1.27	张艺可	ZYK	week3	oral	test	acceptor	female	R
f430	BT275_S209_L001_R1_001.fastq.gz	BT275_S209_L001_R2_001.fastq.gz	BT275	张艺可2.28	张艺可	ZYK	week6	oral	test	acceptor	female	R
f431	BT275_S99_L001_R1_001.fastq.gz	BT275_S99_L001_R2_001.fastq.gz	BT275	张艺可2.28	张艺可	ZYK	week6	oral	test	acceptor	female	R
f428	BT274_S208_L001_R1_001.fastq.gz	BT274_S208_L001_R2_001.fastq.gz	BT274	张艺可2.4	张艺可	ZYK	week4	oral	test	acceptor	female	R	1.4	42.9	0.033	0	4	36	98	83	50	46.5591	58.9347	43.8313	N	5.8	38.81	20.09	1.93	15.53
f429	BT274_S90_L001_R1_001.fastq.gz	BT274_S90_L001_R2_001.fastq.gz	BT274	张艺可2.4	张艺可	ZYK	week4	oral	test	acceptor	female	R	1.4	42.9	0.033	0	4	36	98	83	50	46.5591	58.9347	43.8313	N	5.8	38.81	20.09	1.93	15.53
f432	BT276_S210_L001_R1_001.fastq.gz	BT276_S210_L001_R2_001.fastq.gz	BT276	张艺可3.10	张艺可	ZYK	week8	oral	test	acceptor	female	R	1.41	104	0.014	1	3	35	108	100	54	51.4325	60.5676	49.4614	N	6.45	37.69	15.56	2.41	11.66
f433	BT276_S100_L001_R1_001.fastq.gz	BT276_S100_L001_R2_001.fastq.gz	BT276	张艺可3.10	张艺可	ZYK	week8	oral	test	acceptor	female	R	1.41	104	0.014	1	3	35	108	100	54	51.4325	60.5676	49.4614	N	6.45	37.69	15.56	2.41	11.66
f531	BT399_S66_L001_R1_001.fastq.gz	BT399_S66_L001_R2_001.fastq.gz	BT399	张艺可4.11	张艺可	ZYK	week12	oral	test	acceptor	female	R	0.101	3.17	0.032	0	3	36	113	116	56	56.6959	56.8399	54.6334	N	8.2	38.53	21.19	1.82	15.28
f178	BT304_S238_L001_R1_001.fastq.gz	BT304_S238_L001_R2_001.fastq.gz	BT304	周大鹏	周大鹏	ZDP	no_info	no_info	no_info	donor	male																6.45
f174	BT146_S108_L001_R1_001.fastq.gz	BT146_S108_L001_R2_001.fastq.gz	BT146	周大鹏1.24	周大鹏	ZDP	no_info	no_info	no_info	donor	male
f175	BT146_S20_L001_R1_001.fastq.gz	BT146_S20_L001_R2_001.fastq.gz	BT146	周大鹏1.24	周大鹏	ZDP	no_info	no_info	no_info	donor	male
f041	BT145-1_S18_L001_R1_001.fastq.gz	BT145-1_S18_L001_R2_001.fastq.gz	BT145-1	周大鹏12.27	周大鹏	ZDP	no_info	no_info	no_info	donor	male
f042	BT145-2_S19_L001_R1_001.fastq.gz	BT145-2_S19_L001_R2_001.fastq.gz	BT145-2	周大鹏12.27	周大鹏	ZDP	no_info	no_info	no_info	donor	male
f043	BT145-2_S107_L001_R1_001.fastq.gz	BT145-2_S107_L001_R2_001.fastq.gz	BT145-2	周大鹏12.27	周大鹏	ZDP	no_info	no_info	no_info	donor	male
f065	BT19_S149_L001_R1_001.fastq.gz	BT19_S149_L001_R2_001.fastq.gz	BT19	周墨5.23	周墨	ZM	week3	rectal	test	acceptor	male	R
f080	BT24_S74_L001_R1_001.fastq.gz	BT24_S74_L001_R2_001.fastq.gz	BT24	周墨6.1	周墨	ZM	week4	rectal	test	acceptor	male	R	9.47	237	0.04	2	4	22	46	99	35	45.8954	60.6989	45.7599	N	14.74	31.72	26.34	1.2	20.09
f091	BT30_S67_L001_R1_001.fastq.gz	BT30_S67_L001_R2_001.fastq.gz	BT30	周墨6.12	周墨	ZM	week6	rectal	test	acceptor	male	R
f110	BT39_S57_L001_R1_001.fastq.gz	BT39_S57_L001_R2_001.fastq.gz	BT39	周墨6.29	周墨	ZM	week8	rectal	test	acceptor	male	R	15.6	236	0.066	0	4	29	59	106	39	47.7416	57.1278	47.1381	N	13.43	36.3	20.7	1.75	21.1
f113	BT40_S42_L001_R1_001.fastq.gz	BT40_S42_L001_R2_001.fastq.gz	BT40	周墨7.2	周墨	ZM	week12	rectal	test	acceptor	male	R				3	3	26	56	113	42	51.7775	49.6155	52.8548	N	9.83	36.44	24.13	1.51	20.5
f114	BT40_S67_L001_R1_001.fastq.gz	BT40_S67_L001_R2_001.fastq.gz	BT40	周墨7.2	周墨	ZM	week12	rectal	test	acceptor	male	R				3	3	26	56	113	42	51.7775	49.6155	52.8548	N	9.83	36.44	24.13	1.51	20.5
f400	BT26_S76_L001_R1_001.fastq.gz	BT26_S76_L001_R2_001.fastq.gz	BT26	周墨6.4	周墨	ZM	week6	rectal	test	acceptor	male	R
f401	BT26_S66_L001_R1_001.fastq.gz	BT26_S66_L001_R2_001.fastq.gz	BT26	周墨6.4	周墨	ZM	week6	rectal	test	acceptor	male	R
f472	BT33_S90_L001_R1_001.fastq.gz	BT33_S90_L001_R2_001.fastq.gz	BT33	周墨6.22	周墨	ZM	week8	rectal	test	acceptor	male	R	15.6	236	0.066	0	4	29	59	106	39	47.7416	57.1278	47.1381	N	13.43	36.3	20.7	1.75	21.1
f541	BT41_S53_L001_R1_001.fastq.gz	BT41_S53_L001_R2_001.fastq.gz	BT41	周墨7.10	周墨	ZM	week12	rectal	test	acceptor	male	R				3	3	26	56	113	42	51.7775	49.6155	52.8548	N	9.83	36.44	24.13	1.51	20.5
f463	BT319_S81_L001_R1_001.fastq.gz	BT319_S81_L001_R2_001.fastq.gz	BT319	周墨4.17	周墨	ZM	week0	rectal	test	acceptor	male	R	0.113	3.42	0.033	9	3	30	60	146	48	64.8851	57.3698	58.2873	N	13.03	32.56	32.75	0.99	15.53
f465	BT320_S83_L001_R1_001.fastq.gz	BT320_S83_L001_R2_001.fastq.gz	BT320	周墨4.23	周墨	ZM	week1	rectal	test	acceptor	male	R
f466	BT321_S84_L001_R1_001.fastq.gz	BT321_S84_L001_R2_001.fastq.gz	BT321	周墨5.8	周墨	ZM	week2	rectal	test	acceptor	male	R
f001	BT461_S46_L001_R1_001.fastq.gz	BT461_S46_L001_R2_001.fastq.gz	BT461	张柏森	张柏森	ZBS	no_info	no_info	control	no_info	male
f002	BT462_S47_L001_R1_001.fastq.gz	BT462_S47_L001_R2_001.fastq.gz	BT462	廖俊杰	廖俊杰	LJJ	no_info	no_info	control	no_info	male
f003	BT463_S48_L001_R1_001.fastq.gz	BT463_S48_L001_R2_001.fastq.gz	BT463	林怡然	林怡然	LYR	no_info	no_info	control	no_info	male
f004	BT464_S49_L001_R1_001.fastq.gz	BT464_S49_L001_R2_001.fastq.gz	BT464	田晋宇	田晋宇	TJY	no_info	no_info	control	no_info	male
f005	BT465_S50_L001_R1_001.fastq.gz	BT465_S50_L001_R2_001.fastq.gz	BT465	唐思琦	唐思琦	TSQ	no_info	no_info	control	no_info	male
f006	BT466_S55_L001_R1_001.fastq.gz	BT466_S55_L001_R2_001.fastq.gz	BT466	庞博文	庞博文	PWB	no_info	no_info	control	no_info	male
f008	BT467_S56_L001_R1_001.fastq.gz	BT467_S56_L001_R2_001.fastq.gz	BT467	肖裕轩	肖裕轩	XYX	no_info	no_info	control	no_info	male
f010	BT468_S53_L001_R1_001.fastq.gz	BT468_S53_L001_R2_001.fastq.gz	BT468	李晨熙	李晨熙	LCX	no_info	no_info	control	no_info	male
f011	BT469_S54_L001_R1_001.fastq.gz	BT469_S54_L001_R2_001.fastq.gz	BT469	刘昊霖	刘昊霖	LHL	no_info	no_info	control	no_info	male
f012	BT470_S55_L001_R1_001.fastq.gz	BT470_S55_L001_R2_001.fastq.gz	BT470	杨皓鑫	杨皓鑫	YHX	no_info	no_info	control	no_info	male
f013	BT471_S56_L001_R1_001.fastq.gz	BT471_S56_L001_R2_001.fastq.gz	BT471	练俊成	练俊成	LJC	no_info	no_info	control	no_info	male
f014	BT472_S57_L001_R1_001.fastq.gz	BT472_S57_L001_R2_001.fastq.gz	BT472	杨依依	杨依依	YYY	no_info	no_info	control	no_info	female
f015	BT473_S58_L001_R1_001.fastq.gz	BT473_S58_L001_R2_001.fastq.gz	BT473	秦振瀚	秦振瀚	QZH	no_info	no_info	control	no_info	male
f016	BT474_S59_L001_R1_001.fastq.gz	BT474_S59_L001_R2_001.fastq.gz	BT474	罗淼木	罗淼木	LMM	no_info	no_info	control	no_info	male
f017	BT475_S60_L001_R1_001.fastq.gz	BT475_S60_L001_R2_001.fastq.gz	BT475	汪李昕	汪李昕	WLX	no_info	no_info	control	no_info	female
f018	BT476_S61_L001_R1_001.fastq.gz	BT476_S61_L001_R2_001.fastq.gz	BT476	肖雨洲	肖雨洲	XYZ	no_info	no_info	control	no_info	male
