# Supplementary material for: Fecal Microbiota Transplantation Relieves Gastrointestinal and Autism Symptoms by Improving the Gut Microbiota in an Open-Label Study
Source: Front Cell Infect Microbiol. 2021 Oct 19;11:759435. doi: 10.3389/fcimb.2021.759435 (PMC8560686; doi:10.3389/fcimb.2021.759435)
Supplement: Supplementary file 1 [file DataSheet_1.zip › raw data/Table 1-3/Table 1 demographics statistics/BMI▓ε╥∞═│╝╞.xls]

## Sheet: Sheet1
	正常	口服	灌肠
	16.5953	21.83	15.8
	22.7694	24.8	20.4
	13.2196	16	15.9
	16.9597	17.3	16.8
	21.9525	35	14.12
	17.7515	15.1	15.7
	15.36	23.7	16.3
	15.9422	15.5	17.6
	14.5125	14.5	15.6
	16.0241	16	16.64
	14.8485	17.5	14.879
	16.0958	17.3	14.575
	16.9753	17.6	17.186
	19.1244	23.9
	16.5289	16.5
	15.747	18.3
		18.5
		17.2
		15.8
		16.8
		15.8
		16.8
		18.4
		15.972
		25.8
		21.54
		13.32
均数	16.9004	18.769	16.2692
标准差	2.5216	4.61136	1.59806
