# Supplementary material for: Fecal Microbiota Transplantation Relieves Gastrointestinal and Autism Symptoms by Improving the Gut Microbiota in an Open-Label Study
Source: Front Cell Infect Microbiol. 2021 Oct 19;11:759435. doi: 10.3389/fcimb.2021.759435 (PMC8560686; doi:10.3389/fcimb.2021.759435)
Supplement: Supplementary file 1 [file DataSheet_1.zip › raw data/Table 1-3/Table 1 demographics statistics/Carbohydrate consumption▓ε╥∞═│╝╞.xls]

## Sheet: Sheet1
	正常	口服	灌肠
	102	109	120
	130	139	129
	110	90	94
	135	123	130
	97	91	123
	102	141	114
	81	134	132
	106	107	103
	126	140	124
	86	109	119
	91	93	121
	99	128	88
	121	109	106
	85	94
	105	97
	129	113
		143
		121
		94
		131
		127
		128
		98
		117
		139
		103
		117
均数	106.562	116.111	115.615
标准差	17.1968	17.4429	13.9137
