# Supplementary material for: Fecal Microbiota Transplantation Relieves Gastrointestinal and Autism Symptoms by Improving the Gut Microbiota in an Open-Label Study
Source: Front Cell Infect Microbiol. 2021 Oct 19;11:759435. doi: 10.3389/fcimb.2021.759435 (PMC8560686; doi:10.3389/fcimb.2021.759435)
Supplement: Supplementary file 1 [file DataSheet_1.zip › raw data/Table 1-3/Table 1 demographics statistics/Fat consumption▓ε╥∞═│╝╞.xls]

## Sheet: Sheet1
	正常	口服	灌肠
	67	73	74
	77	74	56
	77	61	64
	47	76	67
	56	33	40
	34	43	30
	39	36	47
	57	81	63
	51	81	48
	41	30	61
	38	52	78
	45	62	77
	45	38	54
	56	31
	61	71
	74	60
		37
		49
		52
		51
		61
		53
		41
		74
		77
		55
		61
均数	54.0625	56.037	58.3846
标准差	14.0545	16.1781	14.4772
