# Supplementary material for: Fecal Microbiota Transplantation Relieves Gastrointestinal and Autism Symptoms by Improving the Gut Microbiota in an Open-Label Study
Source: Front Cell Infect Microbiol. 2021 Oct 19;11:759435. doi: 10.3389/fcimb.2021.759435 (PMC8560686; doi:10.3389/fcimb.2021.759435)
Supplement: Supplementary file 1 [file DataSheet_1.zip › raw data/Table 1-3/Table 1 demographics statistics/Food allergy▓ε╥∞═│╝╞.xls]

## Sheet: Sheet1
	正常	口服	灌肠
	0	1	1
	0	1	1
	0	0	0
	0	1	1
	0	1	0
	1	0	1
	0	1	1
	0	1	1
	0	0	0
	0	1	1
	0	0	0
	0	1	1
	0	0	0
	0	1
	0	1
	0	1
		0
		0
		0
		1
		1
		1
		0
		1
		0
		0
		1
均数
标准差
