# Supplementary material for: Fecal Microbiota Transplantation Relieves Gastrointestinal and Autism Symptoms by Improving the Gut Microbiota in an Open-Label Study
Source: Front Cell Infect Microbiol. 2021 Oct 19;11:759435. doi: 10.3389/fcimb.2021.759435 (PMC8560686; doi:10.3389/fcimb.2021.759435)
Supplement: Supplementary file 1 [file DataSheet_1.zip › raw data/Table 1-3/Table 1 demographics statistics/Oral antibiotic use ▓ε╥∞═│╝╞.xls]

## Sheet: Sheet1
	正常	口服	灌肠
	4	13	9
	3	15	15
	8	10	8
	8	8	7
	4	9	12
	8	13	6
	7	14	7
	3	11	4
	4	8	14
	4	8	6
	4	10	9
	5	7	12
	3	14	16
	6	16
	6	6
	7	17
		6
		13
		10
		9
		11
		7
		12
		7
		9
		14
		12
均数	5.75	10.2667	9.61538
标准差	1.86474	3.41147	3.81965
