# Supplementary material for: Fecal Microbiota Transplantation Relieves Gastrointestinal and Autism Symptoms by Improving the Gut Microbiota in an Open-Label Study
Source: Front Cell Infect Microbiol. 2021 Oct 19;11:759435. doi: 10.3389/fcimb.2021.759435 (PMC8560686; doi:10.3389/fcimb.2021.759435)
Supplement: Supplementary file 1 [file DataSheet_1.zip › raw data/Table 1-3/Table 1 demographics statistics/Protein consumption▓ε╥∞═│╝╞.xls]

## Sheet: Sheet1
	正常	口服	灌肠
	36	57	58
	42	35	40
	44	54	41
	34	67	55
	41	58	55
	44	49	44
	55	56	57
	42	58	58
	40	54	54
	32	35	50
	41	64	56
	66	43	44
	56	62	49
	61	64
	48	57
	49	63
		40
		48
		34
		58
		32
		49
		53
		59
		35
		67
		66
均数	48.4444	52.4815	50.8462
标准差	11.359	11.1472	6.60614
