# Supplementary material for: Fecal Microbiota Transplantation Relieves Gastrointestinal and Autism Symptoms by Improving the Gut Microbiota in an Open-Label Study
Source: Front Cell Infect Microbiol. 2021 Oct 19;11:759435. doi: 10.3389/fcimb.2021.759435 (PMC8560686; doi:10.3389/fcimb.2021.759435)
Supplement: Supplementary file 1 [file DataSheet_1.zip › raw data/Table 1-3/Table 1 demographics statistics/─Ω┴Σ▓ε╥∞═│╝╞.xls]

## Sheet: Sheet1
	正常	口服	灌肠
	4	18	6
	9	15	8
	8	7	8
	8	5	4
	12	9	6
	8	13	6
	7	9	7
	3	11	4
	4	5	6
	4	5	6
	4	10	3
	9	7	5
	15	14	6
	6	16
	6	6
	7	6
		6
		6
		10
		3
		6
		7
		16
		7
		9
		14
		7
均数	7.125	9.14815	5.76923
标准差	3.20156	4.09224	1.48064
